# Supplementary material for: Population interconnectivity over the past 120,000 years explains distribution and diversity of Central African hunter-gatherers
Source: Proc Natl Acad Sci U S A. 2022 May 17;119(21):e2113936119. doi: 10.1073/pnas.2113936119 (PMC9173804; doi:10.1073/pnas.2113936119)
Supplement: Supplementary File [file pnas.2113936119.sd01.xlsx]

## Sheet: Settlements
Settlement Number	Country	Name	Region	Population Size	Group	Data Source	Included in Olivero et al. 2016 (Y/N)
1	Cameroon	Zoulabot Ancien	East			1	Y
2	Cameroon	Malea Ancien	Est (Boumba/Ngoko)		Baka	2	Y
3	Cameroon	Balé	Centre		Baka	3	Y
4	Cameroon	Bandevouri	Sud		Baka	3	Y
5	Cameroon	Bellay Bas	Sud		Baka	3	Y
6	Cameroon	Bellay Haut I	Sud		Baka	3	Y
7	Cameroon	Bellay Haut II	Sud		Baka	3	Y
8	Cameroon	Bibira	Sud		Baka	3	Y
9	Cameroon	Bidjouka II	Sud		Baka	3	Y
10	Cameroon	Bidjouka II'	Sud		Baka	3	Y
11	Cameroon	Bidou, Bivuo	Sud		Baka	3	Y
12	Cameroon	Bilolo I	Sud		Baka	3	Y
13	Cameroon	Bindiansa	Sud		Baka	3	Y
14	Cameroon	Bissiang	Sud		Baka	3	Y
15	Cameroon	Bodi	Centre		Baka	3	Y
16	Cameroon	Ebobissé I	Sud		Baka	3	Y
17	Cameroon	Ebobissé II	Sud		Baka	3	Y
18	Cameroon	Gwap	Sud		Baka	3	Y
19	Cameroon	Kwa	Sud		Baka	3	Y
20	Cameroon	Kwambo	Sud		Baka	3	Y
21	Cameroon	Labtol	Centre		Baka	3	Y
22	Cameroon	Lambi	Sud		Baka	3	Y
23	Cameroon	Log Ndiga	Sud		Baka	3	Y
24	Cameroon	Malandi I + II	Sud		Baka	3	Y
25	Cameroon	Manguengues	Centre		Baka	3	Y
26	Cameroon	Mbikiliki	Sud		Baka	3	Y
27	Cameroon	Melen	Sud		Baka	3	Y
28	Cameroon	Memel II	Sud		Baka	3	Y
29	Cameroon	Memel II'	Sud		Baka	3	Y
30	Cameroon	Milongo I	Centre		Baka	3	Y
31	Cameroon	Milongo II	Centre		Baka	3	Y
32	Cameroon	Minbiti	Sud		Baka	3	Y
33	Cameroon	Nazareth	Sud		Baka	3	Y
34	Cameroon	Ngoyang	Sud		Baka	3	Y
35	Cameroon	Ngoyang, chefferie	Sud		Baka	3	Y
36	Cameroon	Njangsang, Nkolo I	Sud		Baka	3	Y
37	Cameroon	Nkolo	Sud		Baka	3	Y
38	Cameroon	Pfoulngangang	Sud		Baka	3	Y
39	Cameroon	Song Mahi, Accusé	Sud		Baka	3	Y
40	Cameroon	Song Mahi, Simono	Sud		Baka	3	Y
41	Cameroon	Song Makasso, Nkolo I	Sud		Baka	3	Y
42	Cameroon	Song Mataa	Centre		Baka	3	Y
43	Cameroon	Song Mbogyamb, Nkolo	Sud		Baka	3	Y
44	Cameroon	Zok	Sud		Baka	3	Y
45	Cameroon	Nkolenyeng	Sud		Baka	4	Y
46	Cameroon	Nomedjoh	Est		Baka	4	Y
47	Cameroon	DM1-Meyos Obam	Sud (Dja-et-Lobo)		Baka	5	Y
48	Cameroon	DM2-Adjap (Djoum)	Sud (Dja-et-Lobo)		Baka	5	Y
49	Cameroon	DM3-Ando'o	Sud (Dja-et-Lobo)		Baka	5	Y
50	Cameroon	DM4-Minko'o Messeng	Sud (Dja-et-Lobo)		Baka	5	Y
51	Cameroon	DM5-Kondou	Sud (Dja-et-Lobo)		Baka	5	Y
52	Cameroon	DO1-Nkan	Sud (Dja-et-Lobo)		Baka	5	Y
53	Cameroon	DO2-Minko'o	Sud (Dja-et-Lobo)		Baka	5	Y
54	Cameroon	DO3-Mfem	Sud (Dja-et-Lobo)		Baka	5	Y
55	Cameroon	DO4-Bindoumba	Sud (Dja-et-Lobo)		Baka	5	Y
56	Cameroon	DO5-Mebane (I, II y III)	Sud (Dja-et-Lobo)		Baka	5	Y
57	Cameroon	DO6-Mbonhate	Sud (Dja-et-Lobo)		Baka	5	Y
58	Cameroon	DO7-Okweng	Sud (Dja-et-Lobo)		Baka	5	Y
59	Cameroon	DO8-Nkolenyeng	Sud (Dja-et-Lobo)		Baka	5	Y
60	Cameroon	DS1-Abing (Djoum)	Sud (Dja-et-Lobo)		Baka	5	Y
61	Cameroon	DS2-Keka Abengue (Kenga Peke)	Sud (Dja-et-Lobo)		Baka	5	Y
62	Cameroon	DS3-Koungou	Sud (Dja-et-Lobo)		Baka	5	Y
63	Cameroon	DS4-Mveng	Sud (Dja-et-Lobo)		Baka	5	Y
64	Cameroon	DS5-Nyabibete	Sud (Dja-et-Lobo)		Baka	5	Y
65	Cameroon	DS6-Melen Boulou	Sud (Dja-et-Lobo)		Baka	5	Y
66	Cameroon	DS7-Akom Ndong	Sud (Dja-et-Lobo)		Baka	5	Y
67	Cameroon	DS8-Ngomebae	Sud (Dja-et-Lobo)		Baka	5	Y
68	Cameroon	DS9-Alouma	Sud (Dja-et-Lobo)		Baka	5	Y
69	Cameroon	MA1-Abing (Mintom)	Sud (Dja-et-Lobo)		Baka	5	Y
70	Cameroon	MA2-Meyos	Sud (Dja-et-Lobo)		Baka	5	Y
71	Cameroon	MA3-Bemba I	Sud (Dja-et-Lobo)		Baka	5	Y
72	Cameroon	MA4-Bemba II	Sud (Dja-et-Lobo)		Baka	5	Y
73	Cameroon	MC10-Nkolfon	Sud (Dja-et-Lobo)		Baka	5	Y
74	Cameroon	MC11-Lele	Sud (Dja-et-Lobo)		Baka	5	Y
75	Cameroon	MC1-Odoumou	Sud (Dja-et-Lobo)		Baka	5	Y
76	Cameroon	MC2-Assok	Sud (Dja-et-Lobo)		Baka	5	Y
77	Cameroon	MC3-Akom	Sud (Dja-et-Lobo)		Baka	5	Y
78	Cameroon	MC4-Mekom	Sud (Dja-et-Lobo)		Baka	5	Y
79	Cameroon	MC5-Belle Ville	Sud (Dja-et-Lobo)		Baka	5	Y
80	Cameroon	MC6-Nkolkoumou	Sud (Dja-et-Lobo)		Baka	5	Y
81	Cameroon	MC7-Melen	Sud (Dja-et-Lobo)		Baka	5	Y
82	Cameroon	MC8-Bite	Sud (Dja-et-Lobo)		Baka	5	Y
83	Cameroon	MC9-Mboutokon	Sud (Dja-et-Lobo)		Baka	5	Y
84	Cameroon	MV1-Projet Baka	Sud (Dja-et-Lobo)		Baka	5	Y
85	Cameroon	MV2-Doum	Sud (Dja-et-Lobo)		Baka	5	Y
86	Cameroon	MV3-Adjap	Sud (Dja-et-Lobo)		Baka	5	Y
87	Cameroon	MV4-Mekoto	Sud (Dja-et-Lobo)		Baka	5	Y
88	Cameroon	OO1-Elom	Sud (Dja-et-Lobo)		Baka	5	Y
89	Cameroon	Ambpiah	Sud		Bakola	6	Y
90	Cameroon	Angoua Nvoule	Sud		Bakola	6	Y
91	Cameroon	Antande	Sud		Bakola	6	Y
92	Cameroon	Bandevouri	Sud		Bakola	6	Y
93	Cameroon	Basili	Sud		Bakola	6	Y
94	Cameroon	Bidou	Sud		Bakola	6	Y
95	Cameroon	Bikouale	Sud		Bakola	6	Y
96	Cameroon	Bilolo	Sud		Bakola	6	Y
97	Cameroon	Bingambilli	Sud		Bakola	6	Y
98	Cameroon	Binzambo I & II	Sud		Bakola	6	Y
99	Cameroon	Bokoui	Sud		Bakola	6	Y
100	Cameroon	FuÙr NgiÙr	Sud		Bakola	6	Y
101	Cameroon	Gianggo	Sud		Bakola	6	Y
102	Cameroon	Kota babi	Sud		Bakola	6	Y
103	Cameroon	Kour Mintoum	Sud		Bakola	6	Y
104	Cameroon	Koutaba	Sud		Bakola	6	Y
105	Cameroon	Log	Sud		Bakola	6	Y
106	Cameroon	Maboulo	Sud		Bakola	6	Y
107	Cameroon	Madoula (Makoure)	Sud		Bakola	6	Y
108	Cameroon	Malandi	Sud		Bakola	6	Y
109	Cameroon	Malang Si	Sud		Bakola	6	Y
110	Cameroon	Maschouh	Sud		Bakola	6	Y
111	Cameroon	Matsindi Bouo	Sud		Bakola	6	Y
112	Cameroon	Mbango Bitouer	Sud		Bakola	6	Y
113	Cameroon	Mbpango	Sud		Bakola	6	Y
114	Cameroon	Mfangala	Sud		Bakola	6	Y
115	Cameroon	Minbiti	Sud		Bakola	6	Y
116	Cameroon	Minkwa Milundi	Sud		Bakola	6	Y
117	Cameroon	Mougo BandÚ	Sud		Bakola	6	Y
118	Cameroon	Mougo Liang	Sud		Bakola	6	Y
119	Cameroon	Mvounde	Sud		Bakola	6	Y
120	Cameroon	Ndiga	Sud		Bakola	6	Y
121	Cameroon	Ndtouah I	Sud		Bakola	6	Y
122	Cameroon	Ndtouah II	Sud		Bakola	6	Y
123	Cameroon	Ngo Manguele	Sud		Bakola	6	Y
124	Cameroon	Ngongo	Sud		Bakola	6	Y
125	Cameroon	Ngouombi	Sud		Bakola	6	Y
126	Cameroon	Nkollo Centre I & II	Sud		Bakola	6	Y
127	Cameroon	Nkouah Noumba	Sud		Bakola	6	Y
128	Cameroon	NkouamboundÚ	Sud		Bakola	6	Y
129	Cameroon	Nkouli (Zouli I & II)	Sud		Bakola	6	Y
130	Cameroon	Nkouong Guio	Sud		Bakola	6	Y
131	Cameroon	Nobonzouondi I	Sud		Bakola	6	Y
132	Cameroon	Nobonzouondi II	Sud		Bakola	6	Y
133	Cameroon	Nobonzouondi III	Sud		Bakola	6	Y
134	Cameroon	Oding Otoh	Sud		Bakola	6	Y
135	Cameroon	Pfoulnganga	Sud		Bakola	6	Y
136	Cameroon	Poutmekop (Bella Bas)	Sud		Bakola	6	Y
137	Cameroon	Song Bikim	Sud		Bakola	6	Y
138	Cameroon	Song Makasso	Sud		Bakola	6	Y
139	Cameroon	Sum Mimbo	Sud		Bakola	6	Y
140	Cameroon	Gribe	East		Bakola	7	Y
141	Central African Republic	Bakourba	Lobaye		Aka	8	Y
142	Central African Republic	Gbangouma	Lobaye		Aka	8	Y
143	Central African Republic	Machado 2	Lobaye		Aka	8	Y
144	Central African Republic	Mobi	Lobaye		Aka	8	Y
145	Central African Republic	Sibouanga	Lobaye		Aka	8	Y
146	Central African Republic	Sogba	Lobaye		Aka	8	Y
147	Central African Republic	Bakota	Lobaye	320	Aka	8	Y
148	Central African Republic	Bouze	Lobaye	802	Aka	8	Y
149	Central African Republic	Gbokoulou	Lobaye	380	Aka	8	Y
150	Central African Republic	Ibata	Lobaye	205	Aka	8	Y
151	Central African Republic	Kengua I	Lobaye	606	Aka	8	Y
152	Central African Republic	Kengua II	Lobaye	225	Aka	8	Y
153	Central African Republic	Kpidi-Croisement	Lobaye	235	Aka	8	Y
154	Central African Republic	Kpidi-Mitterand	Lobaye	267	Aka	8	Y
155	Central African Republic	Loko-Ville	Lobaye	705	Aka	8	Y
156	Central African Republic	Massenguela	Lobaye	180	Aka	8	Y
157	Central African Republic	Moale	Sangha Mbaéré	435	Aka	8	Y
158	Central African Republic	Moboma	Lobaye	345	Aka	8	Y
159	Central African Republic	Moloukou	Lobaye	508	Aka	8	Y
160	Central African Republic	Monguenza	Lobaye	345	Aka	8	Y
161	Central African Republic	Ngoundou	Lobaye	350	Aka	8	Y
162	Central African Republic	Bakourba	Lobaye		Aka	8	Y
163	Central African Republic	Belou	Lobaye		Aka	8	Y
164	Central African Republic	Bokarakombo	Lobaye		Aka	8	Y
165	Central African Republic	Bomolet	Lobaye		Aka	8	Y
166	Central African Republic	Bondayo 2	Lobaye		Aka	8	Y
167	Central African Republic	Bossindo 2	Lobaye		Aka	8	Y
168	Central African Republic	Botto	Lobaye		Aka	8	Y
169	Central African Republic	Boyoba	Lobaye		Aka	8	Y
170	Central African Republic	Gbangouma	Lobaye		Aka	8	Y
171	Central African Republic	Gbokia	Lobaye		Aka	8	Y
172	Central African Republic	IbenguÚ	Lobaye		Aka	8	Y
173	Central African Republic	Ibola/Carriere	Lobaye		Aka	8	Y
174	Central African Republic	Ikoumba	Lobaye		Aka	8	Y
175	Central African Republic	Kaza/ZomÚa	Lobaye		Aka	8	Y
176	Central African Republic	Kpetene	Lobaye		Aka	8	Y
177	Central African Republic	Kpotolo	Lobaye		Aka	8	Y
178	Central African Republic	Lhoko	Lobaye		Aka	8	Y
179	Central African Republic	Loko-centre	Lobaye		Aka	8	Y
180	Central African Republic	LokombÚ	Lobaye		Aka	8	Y
181	Central African Republic	Machado2	Lobaye		Aka	8	Y
182	Central African Republic	Mangoussa	Lobaye		Aka	8	Y
183	Central African Republic	Mbangoma	Lobaye		Aka	8	Y
184	Central African Republic	Mbeko	Lobaye		Aka	8	Y
185	Central African Republic	Mete 2	Lobaye		Aka	8	Y
186	Central African Republic	Mobi	Lobaye		Aka	8	Y
187	Central African Republic	Mokinda	Lobaye		Aka	8	Y
188	Central African Republic	Mombembe	Lobaye		Aka	8	Y
189	Central African Republic	MossÚbou	Lobaye		Aka	8	Y
190	Central African Republic	Motomato	Lobaye		Aka	8	Y
191	Central African Republic	Ngongo	Lobaye		Aka	8	Y
192	Central African Republic	Ngotogbe	Lobaye		Aka	8	Y
193	Central African Republic	Petri	Lobaye		Aka	8	Y
194	Central African Republic	PK 6	Lobaye		Aka	8	Y
195	Central African Republic	Route Manguier	Lobaye		Aka	8	Y
196	Central African Republic	Safa-kokombet	Lobaye		Aka	8	Y
197	Central African Republic	Sagbado	Lobaye		Aka	8	Y
198	Central African Republic	Sakoungou	Lobaye		Aka	8	Y
199	Central African Republic	Sibouanga	Lobaye		Aka	8	Y
200	Central African Republic	Sipo	Lobaye		Aka	8	Y
201	Central African Republic	Siriri	Lobaye		Aka	8	Y
202	Central African Republic	Sogba	Lobaye		Aka	8	Y
203	Central African Republic	Tomoki	Lobaye		Aka	8	Y
204	Central African Republic	Toukoulou	Lobaye		Aka	8	Y
205	Central African Republic	Wana-Pont	Lobaye		Aka	8	Y
206	Central African Republic	Wele-wele	Lobaye		Aka	8	Y
207	Central African Republic	Bayanga	Sangha Mbaéré			9	Y
208	Democratic Republic of Congo	Alipanda	Province Orientale (Haut-Uele)		Mbuti	10	Y
209	Democratic Republic of Congo	Andelifou	Province Orientale (Ituri)		Mbuti	10	Y
210	Democratic Republic of Congo	Angbetima	Province Orientale (Ituri)		Mbuti	10	Y
211	Democratic Republic of Congo	Apa Kengetu	Province Orientale (Ituri)		Mbuti	10	Y
212	Democratic Republic of Congo	Apa Mutelepu	Province Orientale (Ituri)		Mbuti	10	Y
213	Democratic Republic of Congo	Apa Njaro	Province Orientale (Ituri)		Mbuti	10	Y
214	Democratic Republic of Congo	Babama	Province Orientale (Ituri)		Mbuti	10	Y
215	Democratic Republic of Congo	Bafwabenje	Province Orientale (Tshopo)		Mbuti	10	Y
216	Democratic Republic of Congo	Bafwabwane	Province Orientale (Tshopo)		Mbuti	10	Y
217	Democratic Republic of Congo	Bafwaguda	Province Orientale (Tshopo)		Mbuti	10	Y
218	Democratic Republic of Congo	Bafwamane	Province Orientale (Tshopo)		Mbuti	10	Y
219	Democratic Republic of Congo	Bafwamate	Province Orientale (Tshopo)		Mbuti	10	Y
220	Democratic Republic of Congo	Bafwamiti	Province Orientale (Ituri)		Mbuti	10	Y
221	Democratic Republic of Congo	Bataka	Province Orientale (Ituri)		Mbuti	10	Y
222	Democratic Republic of Congo	Bingo	Province Orientale (Haut-Uele)		Mbuti	10	Y
223	Democratic Republic of Congo	Eboyo	Province Orientale (Ituri)		Mbuti	10	Y
224	Democratic Republic of Congo	Lubeye	Province Orientale (Ituri)		Mbuti	10	Y
225	Democratic Republic of Congo	Makongo Tudu	Province Orientale (Ituri)		Mbuti	10	Y
226	Democratic Republic of Congo	Amalutu	Province Orientale (Ituri)		Mbuti	11	Y
227	Democratic Republic of Congo	Apekel-2	Province Orientale (Ituri)		Mbuti	11	Y
228	Democratic Republic of Congo	Apekele 1	Province Orientale (Ituri)		Mbuti	11	Y
229	Democratic Republic of Congo	Bujumbra	Province Orientale (Ituri)		Mbuti	11	Y
230	Democratic Republic of Congo	Katala-Kalonge	Province Orientale (Ituri)		Mbuti	11	Y
231	Democratic Republic of Congo	Mahuaka	Province Orientale (Ituri)		Mbuti	11	Y
232	Democratic Republic of Congo	Mawanbo	Province Orientale (Ituri)		Mbuti	11	Y
233	Democratic Republic of Congo	Sayu	Province Orientale (Ituri)		Mbuti	11	Y
234	Democratic Republic of Congo	Sengule	Province Orientale (Ituri)		Mbuti	11	Y
235	Democratic Republic of Congo	Tabia	Province Orientale (Ituri)		Mbuti	11	Y
236	Democratic Republic of Congo	Teturi	Province Orientale (Ituri)		Mbuti	11	Y
237	Democratic Republic of Congo	Teturi 2	Province Orientale (Ituri)		Mbuti	11	Y
238	Gabon	Bikourou	Ngounié (Tsamba-Magotsi-west)		Babongo	12	Y
239	Gabon	Boulongou Boua Ngagni	Ngounié (Tsamba-Magotsi-west)		Babongo	12	Y
240	Gabon	Chantier Bordamur	Ngounié (Tsamba-Magotsi-east)		Babongo	12	Y
241	Gabon	Chantier Bordamur Ikoye	Ngounié (Tsamba-Magotsi-west)		Babongo	12	Y
242	Gabon	Digha	Ngounié (Tsamba-Magotsi-east)		Babongo	12	Y
243	Gabon	Dikouka	Ngounié (Tsamba-Magotsi-east)		Babongo	12	Y
244	Gabon	Ditounga (campement)	Ngounié (Tsamba-Magotsi-west)		Babongo	12	Y
245	Gabon	Divanga	Ngounié (Tsamba-Magotsi-east)		Babongo	12	Y
246	Gabon	Divinde	Ngounié (Tsamba-Magotsi-east)		Babongo	12	Y
247	Gabon	Doubou	Ngounié (Tsamba-Magotsi-west)		Babongo	12	Y
248	Gabon	Ekanga	Ngounié (Tsamba-Magotsi-west)		Babongo	12	Y
249	Gabon	Evouta 1	Ngounié (Tsamba-Magotsi-east)		Babongo	12	Y
250	Gabon	Evouta 2	Ngounié (Tsamba-Magotsi-east)		Babongo	12	Y
251	Gabon	Ghughouba	Ngounié (Tsamba-Magotsi-east)		Babongo	12	Y
252	Gabon	Grand Odavo	Ngounié (Tsamba-Magotsi-west)		Babongo	12	Y
253	Gabon	Guiamba	Ngounié (Tsamba-Magotsi-west)		Babongo	12	Y
254	Gabon	Guidouma	Ngounié (Tsamba-Magotsi-west)		Babongo	12	Y
255	Gabon	Iboundji	Ngounié (Tsamba Magotsi)		Babongo	12	Y
256	Gabon	Ikobey	Ngounié (Tsamba-Magotsi-west)		Babongo	12	Y
257	Gabon	Kessi	Ngounié (Tsamba-Magotsi-west)		Babongo	12	Y
258	Gabon	Konagua et Ndougou	Ngounié (Tsamba-Magotsi-west)		Babongo	12	Y
259	Gabon	Mandilou 1	Ngounié (Tsamba-Magotsi-west)		Babongo	12	Y
260	Gabon	Mandilou 2	Ngounié (Tsamba-Magotsi-west)		Babongo	12	Y
261	Gabon	Mboukou	Ngounié (Tsamba-Magotsi-west)		Babongo	12	Y
262	Gabon	Mikanda (campement)	Ngounié (Tsamba-Magotsi-west)		Babongo	12	Y
263	Gabon	Mimongo 2	Ngounié (Tsamba-Magotsi-east)		Babongo	12	Y
264	Gabon	Mimongo village 1	Ngounié (Tsamba-Magotsi-east)		Babongo	12	Y
265	Gabon	Moukabou	Ngounié (Tsamba-Magotsi-west)		Babongo	12	Y
266	Gabon	Moulandoufoulala	Ngounié (Tsamba-Magotsi-west)		Babongo	12	Y
267	Gabon	Mourimatsiengui	Ngounié (Tsamba-Magotsi-west)		Babongo	12	Y
268	Gabon	Mutamba Sane Fumu	Ngounié (Tsamba-Magotsi-west)		Babongo	12	Y
269	Gabon	Ningui	Ngounié (Tsamba-Magotsi-west)		Babongo	12	Y
270	Gabon	Nyoye 1	Ngounié (Tsamba-Magotsi-east)		Babongo	12	Y
271	Gabon	Nyoye 2	Ngounié (Tsamba-Magotsi-east)		Babongo	12	Y
272	Gabon	Nzemba	Ngounié (Tsamba-Magotsi-west)		Babongo	12	Y
273	Gabon	Oghoubi	Ngounié (Tsamba-Magotsi-east)		Babongo	12	Y
274	Gabon	Ossimba	Ngounié (Tsamba-Magotsi-east)		Babongo	12	Y
275	Gabon	Oyenano	Ngounié (Tsamba-Magotsi-west)		Babongo	12	Y
276	Gabon	Petit Odavo	Ngounié (Tsamba-Magotsi-west)		Babongo	12	Y
277	Gabon	Rembo	Ngounié (Tsamba-Magotsi-west)		Babongo	12	Y
278	Gabon	Sale Diambou	Ngounié (Tsamba-Magotsi-west)		Babongo	12	Y
279	Gabon	Sindara	Ngounié (Tsamba-Magotsi-west)		Babongo	12	Y
280	Gabon	Tranquille	Ngounié (Tsamba-Magotsi-east)		Babongo	12	Y
281	Gabon	Waka	Ngounié (Tsamba-Magotsi-west)		Babongo	12	Y
282	Gabon	Yombi 1	Ngounié (Tsamba-Magotsi-west)		Babongo	12	Y
283	Gabon	Yombi 2	Ngounié (Tsamba-Magotsi-west)		Babongo	12	Y
284	Gabon	Bitouga	Woleu-Ntem	< 80	Baka	3	N
285	Gabon	Doumassi	Woleu-Ntem	< 100	Baka	3	N
286	Gabon	Esseng	Woleu-Ntem	< 160	Baka	3	N
287	Gabon	Etogo	Woleu-Ntem	< 80	Baka	3	N
288	Gabon	Mbounane Ville	Woleu-Ntem		Baka	3	N
289	Gabon	MfÚfÚlam	Woleu-Ntem		Baka	3	N
290	Gabon	Nkoakom	Woleu-Ntem	< 80	Baka	3	N
291	Gabon	Ovang-Alene	Woleu-Ntem	< 80	Baka	3	N
292	Gabon	Zangaville	Woleu-Ntem	< 40	Baka	3	N
293	Gabon	Mimbang	Woleu-Ntem	< 80	Baka	3	N
294	Gabon	Ayos	Woleu-Ntem	< 20 non permanent	Baka	3	N
295	Gabon	Boutoumbi	Ngounié (Ogoulou)		Babongo		Y
296	Republic of Congo	Bangui-Motaba	Likouala	399	Mbendjele	9	Y
297	Republic of Congo	Berandjokou	Likouala	1137	Mbendjele	9	Y
298	Republic of Congo	Bomassa	Sangha	95	BaNgombe	9	Y
299	Republic of Congo	Djello	Likouala	170	Mbendjele	9	Y
300	Republic of Congo	Gatongo	Sangha	148	Mbendjele	9	Y
301	Republic of Congo	Gbakgbali	Sangha	60	Mbendjele	9	Y
302	Republic of Congo	Ibamba	Likouala	249	Mbendjele	9	Y
303	Republic of Congo	Ikelemba	Likouala	249	Mbendjele	9	Y
304	Republic of Congo	Kabo	Sangha	95	Mbendjele	9	Y
305	Republic of Congo	Linganga-Makao	Likouala	580	Mbendjele	9	Y
306	Republic of Congo	Manfouete	Likouala		Mbendjele	9	Y
307	Republic of Congo	Mbandza	Likouala	943	Mbendjele	9	Y
308	Republic of Congo	Mboua	Likouala	491	Mbendjele	9	Y
309	Republic of Congo	Minganga	Likouala	450	Mbendjele	9	Y
310	Republic of Congo	Mobangi/Bene y Mobangi	Likouala	491	Mbendjele	9	Y
311	Republic of Congo	Mompoutou	Likouala		Mbendjele	9	Y
312	Republic of Congo	Ngandzikolo	Sangha	128	Mbendjele	9	Y
313	Republic of Congo	Seke-Beye	Likouala	182	Mbendjele	9	Y
314	Republic of Congo	Toukoulaka	Likouala	170	Mbendjele	9	Y
315	Republic of Congo	Linganga-Makaou	Likouala		Mbendjele	13	Y
316	Republic of Congo	Likombo	Likouala		Mbendjele	14	Y
317	Republic of Congo	Makao-Linganga	Likouala		Mbendjele	14	Y
318	Republic of Congo	Minganga	Sangha/Likouala		Mbendjele	14	Y
319	Republic of Congo	Minganga	Sangha/Likouala		Mbendjele	14	Y
320	Republic of Congo	Minganga	Sangha/Likouala		Mbendjele	14	Y
321	Republic of Congo	Ndjube	Likouala		Mbendjele	14	Y
322	Republic of Congo	Sombo	Likouala		Mbendjele	14	Y
323	Republic of Congo	Zingo	Likouala		Mbendjele	14	Y
324	Republic of Congo	Gouga	Likouala		Mbendjele	8	Y
325	Republic of Congo	Ndobo	Likouala		Mbendjele	8	Y
326	Cameroon	Adjap	Sud			15	Y
327	Cameroon	Akanga	Sud			15	Y
328	Cameroon	Akom I	Sud	22		15	Y
329	Cameroon	Akonetse	Sud			15	Y
330	Cameroon	Ako'ozam	Sud			15	Y
331	Cameroon	Ako-ozam	Sud	45		15	Y
332	Cameroon	Alop	Sud			15	Y
333	Cameroon	Ambier	Sud			15	Y
334	Cameroon	Ando'o	Sud			15	Y
335	Cameroon	Awomo	Sud	35		15	Y
336	Cameroon	Awoule	Sud	10		15	Y
337	Cameroon	Bazili	Sud			15	Y
338	Cameroon	Biabonga	Sud			15	Y
339	Cameroon	Bibia	Sud			15	Y
340	Cameroon	Bibondi	Sud			15	Y
341	Cameroon	Bidjoka	Sud			15	Y
342	Cameroon	Bidoumba	Sud			15	Y
343	Cameroon	Bifoum	Sud			15	Y
344	Cameroon	Bikala	Sud			15	Y
345	Cameroon	Bikoualo	Sud	28		15	Y
346	Cameroon	Bingambo	Sud			15	Y
347	Cameroon	Bipindi rurale	Sud			15	Y
348	Cameroon	Bipindi village	Sud			15	Y
349	Cameroon	BISSONO	Sud			15	Y
350	Cameroon	Bissono	Sud	20		15	Y
351	Cameroon	Bitombo	Sud	10		15	Y
352	Cameroon	Bokwi	Sud	25		15	Y
353	Cameroon	Bomlafenda	Sud	35		15	Y
354	Cameroon	Bongwana	Sud			15	Y
355	Cameroon	DJOMOKO	Est			15	Y
356	Cameroon	DjouzÚ	Sud			15	Y
357	Cameroon	Ebimimbang	Sud			15	Y
358	Cameroon	Ekom	Sud			15	Y
359	Cameroon	GOUONEPOUM ANCIEN	Est			15	Y
360	Cameroon	Grand Zambi	Sud			15	Y
361	Cameroon	GRIBE(Dingwa)	Est			15	Y
362	Cameroon	GRIBE(Nkoual)	Est			15	Y
363	Cameroon	Kouambo	Sud			15	Y
364	Cameroon	Koutababik	Sud			15	Y
365	Cameroon	Kwambo	Sud			15	Y
366	Cameroon	Lambi	Sud			15	Y
367	Cameroon	Log-diga	Sud	17		15	Y
368	Cameroon	Loundabele	Sud	16		15	Y
369	Cameroon	Mabolo	Sud	53		15	Y
370	Cameroon	Madensi	Sud			15	Y
371	Cameroon	Madoungou	Sud			15	Y
372	Cameroon	Makordjong	Sud	36		15	Y
373	Cameroon	MALLEA ANCIEN	Est			15	Y
374	Cameroon	Mandtoua	Sud	26		15	Y
375	Cameroon	Mashouer-mashouer	Sud	63		15	Y
376	Cameroon	Mebane	Sud			15	Y
377	Cameroon	Mebia'a	Sud	27		15	Y
378	Cameroon	Mefane	Sud	74		15	Y
379	Cameroon	Melen	Sud			15	Y
380	Cameroon	Mfem	Sud			15	Y
381	Cameroon	Miatta	Sud			15	Y
382	Cameroon	Minfombo	Sud			15	Y
383	Cameroon	Mingoh	Sud			15	Y
384	Cameroon	Mingo'o	Sud	185		15	Y
385	Cameroon	Minko'omesseng	Sud			15	Y
386	Cameroon	Molombo	Sud		Bayaka, Bilo	15	Y
387	Cameroon	MouguÚ	Sud			15	Y
388	Cameroon	MoungouÚ	Sud			15	Y
389	Cameroon	Mpomlep	Sud			15	Y
390	Cameroon	Mveng	Sud			15	Y
391	Cameroon	Naantande	Sud	24		15	Y
392	Cameroon	Ndabagyeli	Sud			15	Y
393	Cameroon	Ndabiang	Sud	13		15	Y
394	Cameroon	Ndamayo	Sud	24	Bayaka, Bilo	15	Y
395	Cameroon	Ndtoua	Sud			15	Y
396	Cameroon	Ndtoua route	Sud	18		15	Y
397	Cameroon	Nezam	Sud			15	Y
398	Cameroon	Ngato ancien	Est			15	Y
399	Cameroon	Ngola	Sud			15	Y
400	Cameroon	Ngom	Sud			15	Y
401	Cameroon	Ngovayang I	Sud			15	Y
402	Cameroon	Ngovayang II	Sud			15	Y
403	Cameroon	Ngovayang III	Sud			15	Y
404	Cameroon	Ngwap	Sud			15	Y
405	Cameroon	Nkolekuk	Sud			15	Y
406	Cameroon	Nkolenyeng (Oding)	Sud			15	Y
407	Cameroon	Nkolo	Sud			15	Y
408	Cameroon	Nkolo 2	Sud			15	Y
409	Cameroon	Nkondoum	Sud	10		15	Y
410	Cameroon	Nkon'ovoumba	Sud	88		15	Y
411	Cameroon	NKO'O ASSENG	Sud			15	Y
412	Cameroon	Nkoulekouk	Sud	32		15	Y
413	Cameroon	nsong Bikim	Sud			15	Y
414	Cameroon	Nsong Mayi	Sud			15	Y
415	Cameroon	NyabibÚtÚ	Sud			15	Y
416	Cameroon	Nyabitande	Sud	13		15	Y
417	Cameroon	Nyaminkoum	Sud			15	Y
418	Cameroon	Nyanit	Sud	4		15	Y
419	Cameroon	Nzambi	Sud			15	Y
420	Cameroon	Nzock	Sud			15	Y
421	Cameroon	Okpweng	Sud			15	Y
422	Cameroon	Sa'ah	Sud	35		15	Y
423	Cameroon	SOM ANCIEN	Est			15	Y
424	Cameroon	Yanebote	Sud	26		15	Y
425	Cameroon	Zoulabot ancien	Est			15	Y
426	Central African Republic	Gbadane	Lobaye	50		15	Y
427	Central African Republic	Lokombe	Lobaye	86		15	Y
428	Central African Republic	Londo	Sangha Mbaéré	711		15	Y
429	Central African Republic	Mbakoro	Sangha Mbaéré	294		15	Y
430	Central African Republic	Moale	Sangha Mbaéré	500		15	Y
431	Central African Republic	Moloukou	Lobaye	1300		15	Y
432	Central African Republic	Ndele	Sangha Mbaéré	422		15	Y
433	Central African Republic	Ngola	Lobaye	800		15	Y
434	Central African Republic	Ngoundi	Sangha Mbaéré	270		15	Y
435	Democratic Republic of Congo	Bakumo	Bandundu			15	Y
436	Democratic Republic of Congo	Banjow Moke	Bandundu			15	Y
437	Democratic Republic of Congo	Banjow Monene	Bandundu			15	Y
438	Democratic Republic of Congo	Basimba	Bandundu			15	Y
439	Democratic Republic of Congo	Beenge	Bandundu			15	Y
440	Democratic Republic of Congo	Bekamba (Pygme)	Equateur			15	Y
441	Democratic Republic of Congo	Bekeli	Equateur			15	Y
442	Democratic Republic of Congo	Bekonge	Bandundu			15	Y
443	Democratic Republic of Congo	Bekungu	Bandundu			15	Y
444	Democratic Republic of Congo	Bekungu	Bandundu			15	Y
445	Democratic Republic of Congo	Belombo	Bandundu			15	Y
446	Democratic Republic of Congo	Benye	Bandundu			15	Y
447	Democratic Republic of Congo	Besako	Bandundu			15	Y
448	Democratic Republic of Congo	Besau	Bandundu			15	Y
449	Democratic Republic of Congo	Betumbe	Bandundu			15	Y
450	Democratic Republic of Congo	Betumbe	Bandundu			15	Y
451	Democratic Republic of Congo	Bikonda	Bandundu			15	Y
452	Democratic Republic of Congo	Bilobi	Bandundu			15	Y
453	Democratic Republic of Congo	Bilonalona	Bandundu			15	Y
454	Democratic Republic of Congo	Bipomi	Bandundu			15	Y
455	Democratic Republic of Congo	Boala	Equateur			15	Y
456	Democratic Republic of Congo	Bobala	Bandundu			15	Y
457	Democratic Republic of Congo	Bobilia	Equateur			15	Y
458	Democratic Republic of Congo	Bokama	Bandundu			15	Y
459	Democratic Republic of Congo	Bokokosikili	Bandundu			15	Y
460	Democratic Republic of Congo	Bokoli	Bandundu			15	Y
461	Democratic Republic of Congo	Bokote	Bandundu			15	Y
462	Democratic Republic of Congo	Bongemba	Equateur			15	Y
463	Democratic Republic of Congo	Bongende	Bandundu			15	Y
464	Democratic Republic of Congo	Bongo II	Bandundu			15	Y
465	Democratic Republic of Congo	Bongo III	Bandundu			15	Y
466	Democratic Republic of Congo	Bonkange	Bandundu			15	Y
467	Democratic Republic of Congo	Boondo	Bandundu			15	Y
468	Democratic Republic of Congo	Boongo I	Bandundu			15	Y
469	Democratic Republic of Congo	Boota	Equateur			15	Y
470	Democratic Republic of Congo	Bosando	Bandundu			15	Y
471	Democratic Republic of Congo	Bosango	Bandundu			15	Y
472	Democratic Republic of Congo	Bosele	Bandundu			15	Y
473	Democratic Republic of Congo	Bosoli	Bandundu			15	Y
474	Democratic Republic of Congo	Bosoli III	Bandundu			15	Y
475	Democratic Republic of Congo	Botangeli	Bandundu			15	Y
476	Democratic Republic of Congo	Botendo	Equateur			15	Y
477	Democratic Republic of Congo	Botongomba	Bandundu			15	Y
478	Democratic Republic of Congo	Bowa	Bandundu			15	Y
479	Democratic Republic of Congo	Bowa PA	Bandundu			15	Y
480	Democratic Republic of Congo	Bowolo Mpinga	Bandundu			15	Y
481	Democratic Republic of Congo	Boyamba	Bandundu			15	Y
482	Democratic Republic of Congo	Boyanga	Bandundu			15	Y
483	Democratic Republic of Congo	Bwenzey	Bandundu			15	Y
484	Democratic Republic of Congo	Edua	Bandundu			15	Y
485	Democratic Republic of Congo	Ekodi	Bandundu			15	Y
486	Democratic Republic of Congo	Elenge	Bandundu			15	Y
487	Democratic Republic of Congo	Elole	Bandundu			15	Y
488	Democratic Republic of Congo	Epokenkaso	Bandundu			15	Y
489	Democratic Republic of Congo	Epoko funga	Bandundu			15	Y
490	Democratic Republic of Congo	Eteyi	Bandundu			15	Y
491	Democratic Republic of Congo	Gbado	Bandundu			15	Y
492	Democratic Republic of Congo	Ibamba	Bandundu			15	Y
493	Democratic Republic of Congo	Ibanda	Bandundu			15	Y
494	Democratic Republic of Congo	Ibata	Bandundu			15	Y
495	Democratic Republic of Congo	IBEKE	Bandundu			15	Y
496	Democratic Republic of Congo	Ikenze	Bandundu			15	Y
497	Democratic Republic of Congo	Ikongo P.A	Bandundu			15	Y
498	Democratic Republic of Congo	Ikonya Moke	Bandundu			15	Y
499	Democratic Republic of Congo	Ikonya monene	Bandundu			15	Y
500	Democratic Republic of Congo	Ikumu	Bandundu			15	Y
501	Democratic Republic of Congo	Ikuye	Bandundu			15	Y
502	Democratic Republic of Congo	Ilanga II	Bandundu			15	Y
503	Democratic Republic of Congo	Ilengi	Bandundu			15	Y
504	Democratic Republic of Congo	Ilobo	Bandundu			15	Y
505	Democratic Republic of Congo	Ilombe	Bandundu			15	Y
506	Democratic Republic of Congo	Ilungu	Bandundu			15	Y
507	Democratic Republic of Congo	Inongo	Bandundu			15	Y
508	Democratic Republic of Congo	Ipanga	Bandundu			15	Y
509	Democratic Republic of Congo	Isangi	Bandundu			15	Y
510	Democratic Republic of Congo	Isobi	Bandundu			15	Y
511	Democratic Republic of Congo	Isoko	Bandundu			15	Y
512	Democratic Republic of Congo	Isongo	Bandundu			15	Y
513	Democratic Republic of Congo	Itebe	Bandundu			15	Y
514	Democratic Republic of Congo	Itito	Bandundu			15	Y
515	Democratic Republic of Congo	Iyanza	Bandundu			15	Y
516	Democratic Republic of Congo	Iyombo	Bandundu			15	Y
517	Democratic Republic of Congo	Kalina	Bandundu			15	Y
518	Democratic Republic of Congo	Kama II	Bandundu			15	Y
519	Democratic Republic of Congo	Kapanda	Bandundu			15	Y
520	Democratic Republic of Congo	Katindambo	Bandundu			15	Y
521	Democratic Republic of Congo	Koloti	Bandundu			15	Y
522	Democratic Republic of Congo	Kundo	Bandundu			15	Y
523	Democratic Republic of Congo	Kutu moke	Bandundu			15	Y
524	Democratic Republic of Congo	Lobongo	Bandundu			15	Y
525	Democratic Republic of Congo	Lodimo	Bandundu			15	Y
526	Democratic Republic of Congo	Loile	Bandundu			15	Y
527	Democratic Republic of Congo	Lokanga	Bandundu			15	Y
528	Democratic Republic of Congo	Lokembe	Bandundu		Bayaka, Bilo	15	Y
529	Democratic Republic of Congo	Lombe	Bandundu		Bayaka, Bilo	15	Y
530	Democratic Republic of Congo	Lonio	Bandundu			15	Y
531	Democratic Republic of Congo	Lunda	Bandundu			15	Y
532	Democratic Republic of Congo	Maliba	Bandundu			15	Y
533	Democratic Republic of Congo	Malondo	Bandundu			15	Y
534	Democratic Republic of Congo	Mankakiti	Bandundu			15	Y
535	Democratic Republic of Congo	Mankoka	Bandundu			15	Y
536	Democratic Republic of Congo	Masobe	Bandundu			15	Y
537	Democratic Republic of Congo	Mbaki	Bandundu		Bayaka, Bilo	15	Y
538	Democratic Republic of Congo	Mbala	Bandundu			15	Y
539	Democratic Republic of Congo	Mbange	Bandundu			15	Y
540	Democratic Republic of Congo	Mbelo	Bandundu			15	Y
541	Democratic Republic of Congo	Mbongo	Bandundu			15	Y
542	Democratic Republic of Congo	Mbuse Mpoto	Bandundu			15	Y
543	Democratic Republic of Congo	Mekiri	Bandundu			15	Y
544	Democratic Republic of Congo	Mfwaki	Bandundu			15	Y
545	Democratic Republic of Congo	Minyanya	Bandundu		Bayaka, Bilo	15	Y
546	Democratic Republic of Congo	Molende	Bandundu			15	Y
547	Democratic Republic of Congo	Molokiesambo	Bandundu			15	Y
548	Democratic Republic of Congo	Mongalo	Bandundu			15	Y
549	Democratic Republic of Congo	Mongempongo	Bandundu			15	Y
550	Democratic Republic of Congo	Motoko	Bandundu			15	Y
551	Democratic Republic of Congo	Mpa 2	Bandundu			15	Y
552	Democratic Republic of Congo	Mpaha	Bandundu			15	Y
553	Democratic Republic of Congo	Mpaha1	Bandundu			15	Y
554	Democratic Republic of Congo	Mpamole	Bandundu			15	Y
555	Democratic Republic of Congo	Mpenda	Equateur			15	Y
556	Democratic Republic of Congo	Mpenge	Bandundu			15	Y
557	Democratic Republic of Congo	Mpili	Bandundu			15	Y
558	Democratic Republic of Congo	Mpisse	Bandundu			15	Y
559	Democratic Republic of Congo	Mpite	Bandundu			15	Y
560	Democratic Republic of Congo	Mpole	Bandundu			15	Y
561	Democratic Republic of Congo	Mponde	Bandundu			15	Y
562	Democratic Republic of Congo	Mponde I	Bandundu			15	Y
563	Democratic Republic of Congo	Mponde II	Bandundu			15	Y
564	Democratic Republic of Congo	Mponde IV	Bandundu			15	Y
565	Democratic Republic of Congo	Mpongoboli	Bandundu			15	Y
566	Democratic Republic of Congo	Mpulungu	Bandundu			15	Y
567	Democratic Republic of Congo	Nbange	Bandundu			15	Y
568	Democratic Republic of Congo	Ndonga	Bandundu			15	Y
569	Democratic Republic of Congo	Ndongese	Bandundu			15	Y
570	Democratic Republic of Congo	Ndongiele	Bandundu			15	Y
571	Democratic Republic of Congo	Nfwa	Bandundu			15	Y
572	Democratic Republic of Congo	Nganda Malebo	Bandundu			15	Y
573	Democratic Republic of Congo	Ngelo	Bandundu			15	Y
574	Democratic Republic of Congo	Ngembo	Bandundu			15	Y
575	Democratic Republic of Congo	Ngombe	Equateur			15	Y
576	Democratic Republic of Congo	Ngomelenge PA	Bandundu			15	Y
577	Democratic Republic of Congo	Ngomo	Bandundu			15	Y
578	Democratic Republic of Congo	Ngongo	Bandundu			15	Y
579	Democratic Republic of Congo	Nianganga	Bandundu			15	Y
580	Democratic Republic of Congo	Nkala	Bandundu			15	Y
581	Democratic Republic of Congo	Nkanta	Bandundu			15	Y
582	Democratic Republic of Congo	Nkata	Bandundu			15	Y
583	Democratic Republic of Congo	Nkile	Bandundu			15	Y
584	Democratic Republic of Congo	Nkole	Bandundu			15	Y
585	Democratic Republic of Congo	Nkombe	Bandundu			15	Y
586	Democratic Republic of Congo	Nkongoli	Equateur			15	Y
587	Democratic Republic of Congo	Nkoso	Bandundu			15	Y
588	Democratic Republic of Congo	Nkoso	Bandundu			15	Y
589	Democratic Republic of Congo	Nkoy	Bandundu			15	Y
590	Democratic Republic of Congo	Nkuku	Bandundu			15	Y
591	Democratic Republic of Congo	Nsangando	Bandundu			15	Y
592	Democratic Republic of Congo	Nsaw	Bandundu			15	Y
593	Democratic Republic of Congo	Nsele	Bandundu			15	Y
594	Democratic Republic of Congo	Nsele	Bandundu			15	Y
595	Democratic Republic of Congo	Nselenge	Bandundu			15	Y
596	Democratic Republic of Congo	Nsingi	Bandundu			15	Y
597	Democratic Republic of Congo	Nsombele	Bandundu			15	Y
598	Democratic Republic of Congo	Nsondia	Bandundu			15	Y
599	Democratic Republic of Congo	Ntande Ngomo	Bandundu			15	Y
600	Democratic Republic of Congo	Ntandembelo	Bandundu			15	Y
601	Democratic Republic of Congo	Ntanga	Bandundu			15	Y
602	Democratic Republic of Congo	Ntikokoli	Bandundu			15	Y
603	Democratic Republic of Congo	Ntomba	Bandundu			15	Y
604	Democratic Republic of Congo	Ntumbe	Bandundu			15	Y
605	Democratic Republic of Congo	Okanisaka	Bandundu			15	Y
606	Democratic Republic of Congo	Okobamwe	Bandundu			15	Y
607	Democratic Republic of Congo	Pokolo	Bandundu			15	Y
608	Democratic Republic of Congo	Sala Ozwa	Bandundu			15	Y
609	Democratic Republic of Congo	Sanga	Bandundu			15	Y
610	Democratic Republic of Congo	Tambola Malembe	Bandundu			15	Y
611	Democratic Republic of Congo	Tomba	Bandundu			15	Y
612	Democratic Republic of Congo	Walonga	Bandundu			15	Y
613	Democratic Republic of Congo	Wando	Bandundu			15	Y
614	Democratic Republic of Congo	Wanya	Bandundu			15	Y
615	Democratic Republic of Congo	Wenge	Bandundu			15	Y
616	Democratic Republic of Congo	Weti	Equateur			15	Y
617	Democratic Republic of Congo	Winangomo	Bandundu			15	Y
618	Democratic Republic of Congo	Zali Mboka	Bandundu			15	Y
619	Democratic Republic of Congo		Equateur			15	Y
620	Democratic Republic of Congo		Equateur			15	Y
621	Democratic Republic of Congo		Equateur			15	Y
622	Gabon	Adjap	Ogooué-Ivindo	< 100	Baka	15	Y
623	Gabon	Bitouga	Woleu-Ntem			15	Y
624	Gabon	Divangha	Ngounié			15	Y
625	Gabon	Divinde	Ngounié			15	Y
626	Gabon	Doumassi	Woleu-Ntem			15	Y
627	Gabon	Egoubha	Ngounié			15	Y
628	Gabon	Elarmitang	Woleu-Ntem	< 100	Baka	15	Y
629	Gabon	EpassendjÞ	Ogooué-Ivindo	< 100	Baka	15	Y
630	Gabon	Eto'o	Woleu-Ntem			15	Y
631	Gabon	Evouta	Ngounié			15	Y
632	Gabon	Loa Loa	Ogooué-Ivindo			15	Y
633	Gabon	Mayibouth1	Ogooué-Ivindo			15	Y
634	Gabon	Mbolo 3	Ogooué-Ivindo			15	Y
635	Gabon	Mekob	Ogooué-Ivindo	< 80	Baka	15	Y
636	Gabon	Mimongo	Ngounié			15	Y
637	Gabon	Mokoko	Ngounié			15	Y
638	Gabon	Motombi	Ngounié			15	Y
639	Gabon	Ndoughou	Ngounié			15	Y
640	Gabon	Nioye 1	Ngounié			15	Y
641	Gabon	Nioye 2	Ngounié			15	Y
642	Gabon	Ossimba	Ngounié			15	Y
643	Gabon	Sogha	Ngounié			15	Y
644	Gabon	Tchibanga	Ngounié			15	Y
645	Gabon	Tranquille	Ngounié			15	Y
646	Republic of Congo	Assengue	Plateaux		Twa	15	Y
647	Republic of Congo	Epounou	Plateaux			15	Y
648	Republic of Congo	Ibangui	Plateaux			15	Y
649	Republic of Congo	Inga	Plateaux			15	Y
650	Republic of Congo	Ngombe	Sangha			15	Y
651	Republic of Congo	Ngombe carrefour	Sangha			15	Y
652	Republic of Congo	Ouesso - mbila	Sangha			15	Y
653	Republic of Congo	Poulani	Sangha			15	Y
654	Republic of Congo	Zoulabouth	Sangha			15	Y
655	Cameroon	Ngoumé	Mbam Valley	85	Bedzan	16	N
656	Cameroon	Mansoh	Mbam Valley	51	Bedzan	16	N
657	Cameroon		Bipindi		Bagyéli	17	N
658	Cameroon		Bipindi		Bagyéli	17	N
659	Gabon	Bitouga		60	Baka	18	N
660	Gabon	Mféfélam			Baka	18	N
661	Gabon	Zangaville			Baka	18	N
662	Gabon	Mvadi	Ivindo river		Baka	18	N
663	Gabon	Adjab	Ivindo river		Baka	18	N
664	Gabon	Kabisa	Ivindo river		Baka	18	N
665	Gabon	Ndoumabango	Ivindo river		Baka	18	N
666	Gabon	Makokou	Ivindo river	60	Baka	18	N
667	Cameroon	Bela	South-West Cameroon		Bagyéli	17	N
668	Gabon	Mabula 1	Ekata	55	Bakoya	19	N
669	Republic of Congo	Bakese	Imbong	35	Bakoya	19	N
670	Republic of Congo	Baya	Imbong	35	Bakoya	19	N
671	Republic of Congo	Bikunukwe	Imbong	35	Bakoya	19	N
672	Gabon	Buñe 1	Ekata	55	Bakoya	19	N
673	Gabon	Buñe 2	Ekata	55	Bakoya	19	N
674	Republic of Congo	Diboke	Imbong	35	Bakoya	19	N
675	Gabon	Didianu	Ekata	54	Bakoya	19	N
676	Republic of Congo	Dunwe	Imbong	35	Bakoya	19	N
677	Republic of Congo	Makome	Imbong	35	Bakoya	19	N
678	Republic of Congo	Mangombe 2	Imbong	35	Bakoya	19	N
679	Republic of Congo	Dibanbudie	Imbong	35	Bakoya	19	N
680	Gabon	Mabula 2	Ekata	54	Bakoya	19	N
681	Gabon	Misokwe	Ekata	54	Bakoya	19	N
682	Republic of Congo	Longa 1	Likouala	99	Mbendjele	20	N
683	Republic of Congo	Enoko	Likouala	12	Mbendjele	20	N
684	Republic of Congo	Mbaya	Likouala	69	Mbendjele	20	N
685	Republic of Congo	Longa 2	Likouala	108	Mbendjele	20	N
686	Republic of Congo	Ibamba	Likouala	61	Mbendjele	20	N
687	Republic of Congo	Masia	Likouala	43	Mbendjele	20	N
688	Gabon	Tranquil	Ikobé	27	Babongo	21	N
689	Gabon	Mimongo	Ikobé	25	Babongo	21	N
690	Gabon	Mutombi	Ikobé	10	Babongo	21	N
691	Gabon	Iyawa	Bongoló	15	Babongo	21	N
692	Gabon	Matare Mitsingui	Bongoló	54	Babongo	21	N
693	Gabon	Boundji	Eteké	74	Babongo	21	N
694	Gabon	Veda	Eteké	34	Babongo	21	N
695	Gabon	Mogoko	Eteké	26	Babongo	21	N
696	Gabon	Mutada	Eteké	77	Babongo	21	N
697	Gabon	Misangalani	Lopé	28	Babongo	21	N
698	Gabon	Mukingami	Mt. Iboundji	46	Babongo	21	N
699	Gabon	Diyanga	Mt. Iboundji	39	Babongo	21	N
700	Gabon	Mayela, Buyabe	Pana	29	Babongo	21	N
701	Gabon	Lipaka I	Latoursville	10	Babongo	21	N
702	Gabon	Lipaka II	Latoursville	58	Babongo	21	N
703	Gabon	Tsati	Latoursville	19	Babongo	21	N
704	Gabon	Manamana	Latoursville	35	Babongo	21	N
705	Gabon	Bingia I	Francesville	79	Babongo	21	N
706	Gabon	Mouyabi	Francesville	71	Babongo	21	N
707	Gabon	Kasielli I, Kebaga	Francesville	129	Babongo	21	N
708	Gabon	Kasielli II, Kebaga	Francesville	174	Babongo	21	N
709	Gabon	Ekalla I	Francesville	66	Babongo	21	N
710	Gabon	Mimongo	Massango	30	Babongo	22	N
711	Gabon	Moukabou	Massango		Babongo	22	N
712	Gabon	Dibandi	Massango	50	Babongo	22	N
713	Gabon	Diyanga	Massango	70	Babongo	22	N
714	Gabon	Dibamba	Massango	50	Babongo	22	N
715	Gabon	Boutoumbi	Massango	30	Babongo	22	N
716	Gabon	Moukandi	Massango	100	Babongo	22	N
717	DRC	Mahuaka	Mambasa	79	Mbuti	10	N
718	DRC	Tabia	Mambasa	72	Mbuti	10	N
719	DRC	Tetri	Mambasa	77	Mbuti	10	N
720	DRC	Bujumbra	Mambasa	53	Mbuti	10	N
721	DRC	Mawambo	Mambasa	67	Mbuti	10	N
722	DRC	Kalonge	Mambasa	47	Mbuti	10	N
723	DRC	Apekele-1	Mambasa	55	Mbuti	10	N
724	DRC	Apekele-2	Mambasa	94	Mbuti	10	N
725	DRC	Sayu	Mambasa	48	Mbuti	10	N
726	Cameroon	Camp, 40 km SSE Zoulabot Ancien	Department of Boumba-et-Ngoko, East Region	89	Baka	23	N
727	Cameroon	Camp, 21.5 km SSE Zoulabot Ancien	Department of Boumba-et-Ngoko, East Region	23	Baka	24	N
728	Cameroon	Camp, 19 km SSE Zoulabot Ancien	Department of Boumba-et-Ngoko, East Region	11	Baka	24	N
729	Cameroon	Camp, 18 km SSE Zoulabot Ancien	Department of Boumba-et-Ngoko, East Region	9	Baka	24	N
730	Cameroon	Camp, 9.5 km S Zoulabot Ancien	Department of Boumba-et-Ngoko, East Region	8	Baka	24	N
731	Cameroon	Camp, 8 km SE Zoulabot Ancien	Department of Boumba-et-Ngoko, East Region	12	Baka	24	N
732	Cameroon	Camp, 40 km SSE Zoulabot Ancien	Department of Boumba-et-Ngoko, East Region	110	Baka	25	N
733	Cameroon	Camp, 12 km S Zoulabot Ancien	Department of Boumba-et-Ngoko, East Region	35	Baka	26	N
734	Cameroon	Camp, 21 km S Gribé	Department of Boumba-et-Ngoko, East Region	15	Baka	26	N
735	Cameroon	Camp, 17 km S Gribé	Department of Boumba-et-Ngoko, East Region	29	Baka	26	N
738	Cameroon	Camp S, 50 km W Moloundou	50 km west of Moloundou, SE Cameroon	24	Baka	27	N
739	Cameroon	Camp S2, 50 km W Moloundou	51 km west of Moloundou, SE Cameroon	32	Baka	27	N
740	Cameroon	Migratory camp, 50 W Moloundou	52 km west of Moloundou, SE Cameroon	32	Baka	27	N
741	DRC	Mamokwasa	Ituri Forest, Tetri region	23	Mbuti	28	N
742	Cameroon	Mantoum-Palais	Mbam Valley		Bedzan	16	N
743	Cameroon	Mangoro	Mbam Valley		Bedzan	16	N
744	Cameroon	Mbondé	Mbam Valley		Bedzan	16	N
745	Cameroon	Mandwé	Mbam Valley		Bedzan	16	N
746	Cameroon	Gandié	Mbam Valley		Bedzan	16	N
747	Cameroon	Gah	Mbam Valley		Bedzan	16	N
748	Cameroon	Nyndji-Medzan	Mbam Valley		Bedzan	16	N
749	Cameroon	Ndongo			Baka	29	N

## Sheet: Sources
Sources
1: Hirokazu Yasuoka, Faculty of Humanity and Environment, Hosei University, 2-17-1, Fujimi, Chiyoda-ku, Tokyo 102-8160, Japan
2: Shiho Hattori, Faculty of International Studies, Tenri University, 1050 Somanouchi, Tenri City, Nara 632-8510, Japan
3: Pascale Paulin, DDL Lab. CNRS - Université Lumière Lyon 2, 69363 Lyon CEDEX 07 France
4: Harley, R., Riddell, M., Nnah Ndobe, S. (2012). REDD+ Beyond Carbon: Insights from a Community Payments for Ecosystem Services Project in Cameroon. Project Paper 2. Bioclimate Research & Development, Edinburgh, Scotland; Riddell, M (2014). Community payments for ecosystem services in Cameroon. Equity of community PES. Bioclimate Policy Brief;
5: Zerca y Lejos, Asociación Zerca y Lejos, c/Sambara 128, 28027 Madrid, Spain
6: Ngima Mawoung, G. (2001). The relationship between the Bakola and the bantu peoples of the coastal regions of Cameroon and their perception of commercial forest exploitation. African Study Monographs, suppl.26: 209-235.
7: Toda, M. 2014. Peoples and Social Organizations in Gribe, Southeastern Cameroon. African Study Monographs Supplementary Issue, 49: 139-168.
8: COOPI- Cooperazione Internazionale ONG Onlus, Via F. De Lemene, 50 -20151 Milano–I, Italy
9: Jerome Lewis, Department of Anthropology, University College London, London, UK
10: Carpaneto, G. & Germi, F. (1989). The mammals in the zoological culture of the Mbuti Pygmies in north-eastern Zaire / I mammiferi nella cultura zoologica dei Pigmei Mbuti nello Zaire nord-orientale
11: Ichikawa, M., 1978 The Residential Groups of the Mbuti Pygmies. Senri Ethnological Studies, No.1
12: Josephine Head
13: Kitanishi, K. 1995. Seasonal changes in the subsistence activities and food intake of the Aka hunter- gatherers in northeastern Congo. African Study Monographs, vol. 16 (2): 73-118.
14: Riddell (2011). Hunting and rural livelihoods in northern Republic of Congo: local outcomes of integrated conservation and development. PhD Thesis, Oxford University. Pp.377; Riddell, M. (2013). Assessing the impacts of conservation and commercial forestry on livelihoods in northern Republic of Congo. Conservation and Society, 11 (3), 199-217
15: Rainforest Foundation UK, 233a Kentish Town Road, London NW5 2JT, UK
16: Leclerc, C. (1999). De l'usage social de la forêt tropicale: l'exemple des Baka du Sud-Est Cameroun. Ethnies: droits de l'homme et peuples autochtones, 13(24), 87-100.
17: Biloa, C. O. (2015). The Bagyéli of South-west Cameroon. Hunter Gatherer Research, 1(3), 317-332.
18: Weig, D. (2015). From mobility to motility. Hunter Gatherer Research, 1(4), 421-445.
19: Soengas, B. (2010). La subsistance des Pygmées Bakoya à l'épreuve de l'agriculture: dynamique des savoirs ethnobotaniques et des pratiques (Département de la Zadié, Ogooué-Ivindo, Gabon) (Doctoral dissertation, Museum national d'histoire naturelle-MNHN PARIS).
20: Chaudhary, C. N. (2017). The Role of Social Capital in Human Evolution: lessons from BaYaka Hunter-Gatherers (Doctoral dissertation, UCL (University College London)).
21: Knight, J. (2003). Relocated to the roadside: preliminary observations on the forest peoples of Gabon. African study monographs. Supplementary issue., 28, 81-121.
22: Matsuura, N. (2006). Sedentary lifestyle and social relationship among Babongo in southern Gabon. African study monographs. Supplementary issue., 33, 71-93.
23: Yasuoka, H. (2006). Long-term foraging expeditions (Molongo) among the Baka hunter-gatherers in the Northwestern Congo Basin, with special reference to the “wild yam question”. Human Ecology, 34(2), 275-296.
24: Yasuoka, H. (2006). The sustainability of duiker (Cephalophus spp.) hunting for the Baka hunter-gatherers in southeastern Cameroon. African study monographs. Supplementary issue., 33, 95-120.
25: Yasuoka, H. (2009). Concentrated distribution of wild yam patches: Historical ecology and the subsistence of African rainforest hunter-gatherers. Human Ecology, 37(5), 577-587.
26: Yasuoka, H., Hirai, M., Kamgaing, T. O., Dzefack, Z. S. C., Kamdoum, E. C., & Bobo, K. S. (2015). Changes in the composition of hunting catches in southeastern Cameroon: a promising approach for collaborative wildlife management between ecologists and local hunters. Ecology and Society, 20(4).
27: Hayashi, K. (2008). Hunting activities in forest camps among the Baka hunter–gatherers of southeastern Cameroon. African Study Monographs, 29(2), 73-92.
28: Ichikawa, M. (1981). Ecological and sociological importance of honey to the Mbuti net hunters, easter Zaire. African Study Monographs, 1, 55-68.
29: Kitanishi, K. (2003). Cultivation by the Baka hunter-gatherers in the tropical rain forest of central Africa. African study monographs. Supplementary issue., 28, 143-157.
