# Supplementary material for: Population interconnectivity over the past 120,000 years explains distribution and diversity of Central African hunter-gatherers
Source: Proc Natl Acad Sci U S A. 2022 May 17;119(21):e2113936119. doi: 10.1073/pnas.2113936119 (PMC9173804; doi:10.1073/pnas.2113936119)
Supplement: Supplementary File [file pnas.2113936119.sd02.xlsx]

## Sheet: Sheet1
Reference	Latitude	Longitude	Date_BP	SE	Associated_lithics	Assoc_pottery?	Country	Site name	Associated.publications	NOTES
Gif-5220	-1.333	15.533	2960	100	0	0	ROC	Abala	Delibrias et al. 1983; Kouyoumontzakis, 1985
Hv-10586	6.11	10.42	5565	120	1	0	DRC	Abeke	De Maret, 1992; De Maret et al. 1987
Beta-169187	2.4	10.05	3650	70	1	0	Cameroon	Akok Benyat 1	Oslisly and Mindzié, 2001
Beta-169186	2.396	10.071	1070	60	1	0	Cameroon	Akok Benyat 2	Oslisly et al. 2013; Nlend Nlend 2013, 2014; Eggert and Seidensticker 2016
Lv-46	-4.28	15.28	2980	160	0	0	DRC	Amba	de Maret et al. 1977; van Noten 1982
Gif-5435	-4.2833	15.2667	6899	160	1	0	DRC	Bacongo	de Maret, 1985a; Lanfranchi & Lanfranchi 1986
Lv-287	-4.21	15.17	12230	250	1	0	DRC	Basoko	Gilot 1969; Cahen and Moeyersons 1977; van Noten 1982
Lv-166	-4.53	15.151	15080	480	1	0	DRC	Belgika	de Maret et al. 1977; van Noten 1982
Gif-459	-3.5	14.3	4030	200	1	0	ROC	Bitorri	de Maret et al. 1977; van Noten 1982
Gif-5698	-1.028	15.359	2660	100	0	0	ROC	Boundji	Delibrias et al. 1983; Kouyoumontzakis, 1985
Gif-5699	-1	15.5167	18100	400	1	0	ROC	Boundji	de Maret, 1985a
Lv-165	-4.3333	15.3167	8920	160	1	0	DRC	Cabu 4	de Maret et al. 1977; van Noten 1982
Gif-8157	-4.113	15.12	7690	70	1	0	ROC	Case Barnier II	Pinzon, 1991; Mercader and Martí, 2003
Hv-6256	-5.2833	14.8667	8120	460	1	0	DRC	Dimba	de Maret et al. 1977; van Noten 1982
Hv-6255	-5.2833	14.8667	20000	650	1	0	DRC	Dimba	de Maret et al. 1977; van Noten 1982
Gif-8150	-3.55	14.55	2680	50	1	0	Gabon	Galintsoa	Pinzon, 1991; Mercader and Martí, 2003
Gif-5696	-1.833	15.833	3190	100	0	0	ROC	Gamboma	Delibrias et al. 1983; Kouyoumontzakis, 1985
Gif-5221	-1.833	15.833	3540	100	0	0	ROC	Gamboma	Delibrias et al. 1983; Kouyoumontzakis, 1985
Gif-6052	-4.13	15.9	11500	160	1	0	ROC	Gangalingolo	de Maret, 1985a; Dechamps et al. 1988
L-349A	-1.695	29.257	12450	350	0	0	Rwanda	Gisenyi	van Noten 1982
GrN-8044	-4.2833	15.2667	5450	30	1	0	DRC	Gombe	Cahen et al. 1983; de Maret 1985a
GrN-8048	-4.2833	15.2667	7830	50	1	0	DRC	Gombe	Cahen et al. 1983; de Maret 1985a
GrN-7220	-4.2833	15.2667	8095	50	1	0	DRC	Gombe	de Maret et al. 1977; van Noten 1982
GrN-8045	-4.2833	15.2667	8345	45	1	0	DRC	Gombe	de Maret, 1985a
GrN-8049	-4.2833	15.2667	8350	120	1	0	DRC	Gombe	de Maret, 1985a
GrN-8047	-4.2833	15.2667	8495	40	1	0	DRC	Gombe	de Maret, 1985a
GrN-8046	-4.2833	15.2667	9675	40	1	0	DRC	Gombe	de Maret, 1985a
GrN-8053	-4.2833	15.2667	10165	50	1	0	DRC	Gombe	de Maret, 1985a
GrN-8052	-4.2833	15.2667	10410	90	1	0	DRC	Gombe	de Maret, 1985a
GrN-8051	-4.2833	15.2667	11450	60	1	0	DRC	Gombe	de Maret, 1985a
GrN-8050	-4.2833	15.2667	11880	120	1	0	DRC	Gombe	de Maret, 1985a
GrN-8055	-4.2833	15.2667	36400	580	1	0	RDC	Gombe	Cahen et al. 1983; de Maret 1985a
GrN-8056	-4.2833	15.2667	37450	650	1	0	RDC	Gombe	Cahen et al. 1983; de Maret 1985a
GrN-8057	-4.2833	15.2667	46500	1500	1	0	RDC	Gombe	Cahen et al. 1983; de Maret 1985a
TX 7021	-4.34	11.65	2950	80	1	0	ROC	Gray sand	Denbow, 2012; Oslisly et al. 2013; Denbow, 2007
Gif-9391	-0.484	12.451	3900	70	1	0	Gabon	Grotte Paouan	Clist, 2004/2005
Gif-9392	-0.4842	12.4515	5570	70	1	0	Gabon	Grotte Paouan 1	Assoko Ndong 2001; Garcin et al. 2018
Gif-5437	-4.7	11.95	19900	700	1	0	ROC	Hinda	de Maret, 1985a; Cornelissen, 2002
b-74285	-1.92	9.32	6300	60	1	0	Gabon	Iguela	Clist, 1995; Mercader and Martí, 2003
Beta-74286	-1.9167	9.3167	3680	60	1	0	Gabon	Iguela 2	Clist, 1995
Beta-18729	-1.5	9.499	2550	120	1	0	Gabon	Ikengue 1	Clist 1989; Clist 2004/2005
Beta-18728	-1.5	9.4986	3850	90	1	0	Gabon	Ikengue 1	Clist, 1995
Beta-18731	-1.5	9.4986	4830	290	1	0	Gabon	Ikengue 1	Clist, 1995
b-18734	-1.5	9.4986	5160	100	1	0	Gabon	Ikengue 1	Locko, 1988; Mercader and Marti, 2003
AA-33225	2.118	28.573	10015	55	1	0	DRC	Isak Baite SW	Mercader et al. 2000, Mercader and Martí, 2003
Si-7065	-0.4	29.3	19870	240	1	0	DRC	Ishango 11	de Maret et al. 1977; van Noten 1982
Si-7062	-0.4	29.3	20155	245	1	0	DRC	Ishango 11	de Maret et al. 1977; van Noten 1982
W-283	-0.4	29.3	21000	500	1	0	DRC	Ishango 11	de Maret et al. 1977; van Noten 1982
Si-7064	-0.4	29.3	23760	385	1	0	DRC	Ishango 11	de Maret et al. 1977; van Noten 1982
Beta-22051	-0.4	29.3	20610	530	1	0	DRC	Ishango 14	Cornelissen, 2002
Beta-59106	1.34	28.51	3020	100	0	0	DRC	Ituri	Hart et al. 1996
Gif-2225	-10.24	25.09	3840	140	1	0	DRC	Kamoa	de Maret et al. 1977; van Noten 1982; Cahen, 1975
Hv-4215	10	25.49	4235	100	1	0	DRC	Kamoa	de Maret et al. 1977; van Noten 1982; Cahen, 1975
GrN-6287	-10	25.49	6025	70	1	0	DRC	Kamoa	de Maret et al. 1977; van Noten 1982; Cahen, 1975
Lv-164	-4.2038	15.1245	9730	200	1	0	DRC	Kinhasa Plain	de Maret et al. 1977; van Noten 1982
Lv-288	-4.2038	15.1245	3870	90	1	0	DRC	Kinsuka	de Maret et al. 1977; van Noten 1983
L-349B	-1.601	29.028	14000	600	0	0	DRC	Kirotshe	van Noten 1982; Oslisly, 2013
Beta-29773	-2.2333	11.3333	4590	70	1	0	Gabon	Lac Noir De Ndende	Clist, 1995
Beta-22082	-2.2333	11.3333	4990	120	1	0	Gabon	Lac Noir De Ndende	Clist, 1995
Beta-22081	-2.2333	11.3333	5420	120	1	0	Gabon	Lac Noir De Ndende	Clist, 1995
Beta-29772	-2.2333	11.3333	5530	230	1	0	Gabon	Lac Noir De Ndende	Clist, 1995; Locko, 1991; 1989; Mercader and Marti, 2003; Clist, 1995
Beta-20060	-2.2333	11.3333	6450	130	1	0	Gabon	Lac Noir De Ndende	Clist, 1995
Beta-29777	-2.2333	11.3333	7760	120	1	0	Gabon	Lac Noir De Ndende	Clist, 1995
Gif-10176	-0.1333	16.166	5720	110	1	0	Gabon	Leledi 10	Assoko Ndong 2001; Garcin et al. 2018
b-127079	1.532	28.208	2790	70	1	0	ROC	Lengbe	Mercader et al. 2000; Mercader and Brooks, 2001
Gif-9864	-0.2186	11.5875	6760	120	1	0	Gabon	Lope 2	Assoko Ndong 2001; Garcin et al. 2018
Beta-16742	-0.2186	11.5875	7670	80	1	0	Gabon	Lope 2	Oslisly, 1992
Gif-1642	-0.2186	11.5875	7670	80	1	0	Gabon	Lope 2	Assoko Ndong 2001; Garcin et al. 2018
Gif-9865	-0.2186	11.5875	9170	100	1	0	Gabon	Lope 2	Assoko Ndong 2001; Garcin et al. 2018
Gif-A97561	-0.2186	11.5875	10320	110	1	0	Gabon	Lope 2	Assoko Ndong 2001; Garcin et al. 2018
Gif-A97561	-0.2186	11.5875	10320	110	1	0	Gabon	Lope 2	Assoko Ndong 2001; Garcin et al. 2018
Bondy-540	-4.85	14.49	13600	400	1	0	ROC	Loukoko II	Pinzon, 1991; Mercader and Martí, 2003
Gif-11152	-0.0837	11.3134	40010	850	1	0	Gabon	Maboue 5	Assoko Ndong 2001; Garcin et al. 2018
Utc-Nr-5076	1.737	28.811	1080	41	1	0	DRC	Makubasi NW o.	Mercader et al. 2000; Mercader and Martí, 2003
Os-21250	1.737	28.811	18800	100	1	0	DRC	Makubasi SE	Mercader et al. 2000; Mercader and Martí, 2003
Beta-20068	-1.2653	10.6167	3890	140	1	0	Gabon	Mandilou 2	Clist, 1995; Locko, 1991
Os-21251	2.118	28.573	715	45	1	0	DRC	Matangai T.NW	Mercader et al. 2000; Mercader and Books, 2001; Mercader and Martí, 2003
GrN-7344	0.1	29.44	16740	150	1	0	DRC	Matupi	de Maret et al. 1977; van Noten 1982
GrN-6918	0.1	29.44	21210	400	1	0	DRC	Matupi	de Maret et al. 1977; van Noten 1982
OxTL-200	0.1	29.44	21350	3500	1	0	DRC	Matupi	de Maret et al. 1977; van Noten 1982
GrN-7347	0.1	29.44	21630	410	1	0	DRC	Matupi	de Maret et al. 1977; van Noten 1982
GrN-7348	0.1	29.44	22100	240	1	0	DRC	Matupi	de Maret et al. 1977; van Noten 1982
GrN-7349	0.1	29.44	33000	1900	1	0	DRC	Matupi	de Maret et al. 1977; van Noten 1982
Oxa-1139	6.0502	10.2035	9050	100	1	0	Cameroon	Mbi Crater	Delneuf et al. 1998; Asombang, 1998
Ly-1601d	6.0502	10.2035	18180	820	1	0	Cameroon	Mbi Crater	Delneuf et al. 1998; Asombang, 1998
Ly-1602d	6.0502	10.2035	18730	690	1	0	Cameroon	Mbi Crater	Delneuf et al. 1998; Asombang, 1998
Gif-4545	-2.917	14.633	3660	100	0	0	ROC	Mouambe	Delibrias et al. 1983; Kouyoumontzakis, 1985
Gif-1914	-3.9392	13.7172	6600	130	1	0	ROC	Moussanda	de Maret et al. 1977; van Noten 1982; Lanfranchi-Salvi, 1990
AMS-037364	4.975	15.7	4963	28	1	0	CAR	Nangara-Komba	Lupo et al. 2021
AMS-032085	4.975	15.7	5019	38	1	0	CAR	Nangara-Komba	Lupo et al. 2021
AMS-037365	4.975	15.7	5750	31	1	0	CAR	Nangara-Komba	Lupo et al. 2021
AMS-032086	4.975	15.7	5824	36	1	0	CAR	Nangara-Komba	Lupo et al. 2021
AMS-032082	4.975	15.7	6072	34	1	0	CAR	Nangara-Komba	Lupo et al. 2021
AMS-032090	4.975	15.7	6099	34	1	0	CAR	Nangara-Komba	Lupo et al. 2021
Beta-20060	-2.2333	11.3333	6450	80	1	0	Gabon	Ndende	Locko, 1991; 1989; Clist 1996
Beta-29774	-2.2333	11.3333	7180	220	1	0	Gabon	Ndende	Locko, 1991; 1989; Clist 1997
OBDY-597	6.13	15.33	3010	220	1	0	CAR	Ndio	Zangato, 1991
OBDY-1111	6.13	15.33	3530	100	1	0	CAR	Ndio	Zangato, 1999
Beta-182539	3.0631	10.2189	5490	70	1	0	Cameroon	Ndtoua	Lavachery et al. 2005
Poz-60770	-5.0407	15.014	9470	50	0	0	DRC	Ngongo Mbata	Clist et al. 2013; Clist et al. 2015
b-8494	5.3092	9.7272	8930	40	1	0	Cameroon	Njuinye	Mercader and Martí, 2003; Mercader and Marti, 1999
Os-22245	5.3092	9.7272	17800	180	1	0	Cameroon	Njuinye	Mercader and Martí, 2003; Mercader and Marti, 2000
Gif-4391	-4.25	13.7667	1990	90	1	0	ROC	Ntadi Yomba	Delibrias and Guilier 1988; Kouyoumontzakis u.a. 1985; Lanfranchi-Salvi, 1990
Gif-4313	-4.25	13.7667	6890	160	1	0	ROC	Ntadi Yomba	Delibrias and Guilier 1988; Kouyoumontzakis u.a. 1985; Lanfranchi-Salvi, 1990
Gif-4392	-4.25	13.7667	7090	140	1	0	ROC	Ntadi Yomba	De Maret, 1982; Lanfranchi, 1985
Gif-6504	-3.33	15.124	3700	90	1	0	ROC	Ntsimou	Assoko Ndong 2001; Garcin et al. 2018; Lanfranchi-Salvi, 1990
Beta-25547	0.5333	9.35	6190	80	1	0	Gabon	Nzogobeyok	Clist, 1995
Gif-8614	0.4906	9.4125	5580	60	1	0	Gabon	Okala 1	Clist, 1995
Beta-46142	0.4906	9.4125	39690	670	1	0	Gabon	Okala 1	Clist, 1995
Gif-9378	0.4906	9.4125	40000	0	1	0	Gabon	Okala 1	Clist, 1995
Gif-10438	-0.12	11.55	4500	50	1	0	Gabon	Okanda 5	Assoko Ndong 2001; Garcin et al. 2018
Gif-6311	-4.2667	15.2333	7400	110	1	0	ROC	Orstom	de Maret, 1985a
Gif-10203	-0.587	11.533	2200	40	1	0	Gabon	Oumoundo 4	Assoko Ndong 2001; Garcin et al. 2018
Gif-5218	-0.5	15.917	33800	800	0	0	ROC	Owando	Kouyoumontzakis u.a. 1985
Gif-4157	0.3333	9.4667	5040	130	1	0	Gabon	Owendo	Cahen, 1978
Gif-5701	-1.117	15.95	31000	2200	0	0	ROC	Oyo	Kouyoumontzakis u.a. 1985
Gif-6427	-1.7	13.63	3250	80	0	0	Gabon	Plateau de Mpassa	Clist 2004/2005
Gif-5434	-4.2833	15.2667	4580	110	1	0	ROC	Bacongo	de Maret, 1985a
Gif-2206	-4.75	11.85	3860	130	1	0	ROC	Pointe Noire	de Maret et al. 1977; van Noten 1982
Gif-2209	-4.75	11.85	4920	140	1	0	ROC	Pointe Noire	de Maret et al. 1977; van Noten 1982
Beta-53553	0.1	9.7	18020	80	0	0	Gabon	Remboué 1	Clist, 2005
Beta-14828	0.5	9.3833	5950	70	1	0	Gabon	Sablieres	Clist, 1995
Gif-6907	0.5	9.3833	6450	80	1	0	Gabon	Sablieres	Clist, 1995
Gif-6175	0.5	9.3833	7500	90	1	0	Gabon	Sablieres	Clist, 1995
Gif-7250	0.5	9.3833	34600	1500	1	0	Gabon	Sablieres	Clist, 1989
Oxa-930	5.85	10.0667	7790	80	1	0	Cameroon	Shum Laka	De Maret, 1992
Oxa-5202	5.85	10.0667	8540	90	1	0	Cameroon	Shum Laka	Lavachery, 2001
UtC-8027	5.85	10.0667	8550	60	1	0	Cameroon	Shum Laka	Lavachery, 2001
UtC-8028	5.85	10.0667	8560	60	1	0	Cameroon	Shum Laka	Lavachery, 2001
Hv-8964	5.85	10.0667	8705	275	1	0	Cameroon	Shum Laka	Delneuf et al. 1998
UtC-8029	5.85	10.0667	8920	90	1	0	Cameroon	Shum Laka	Lavachery, 2001
Oxa-5636	5.85	10.0667	9096	70	1	0	Cameroon	Shum Laka	Lavachery, 2001
Oxa-5635	5.85	10.0667	9880	100	1	0	Cameroon	Shum Laka	Cornelissen, 2003
Oxa-5200	5.85	10.0667	12800	110	1	0	Cameroon	Shum Laka	Cornelissen, 2003
Oxa-7912	5.85	10.0667	18040	100	1	0	Cameroon	Shum Laka	De Maret, 1992
Oxa-7875	5.85	10.0667	20260	180	1	0	Cameroon	Shum Laka	De Maret, 1992
Oxa-4944	5.85	10.0667	30300	1600	1	0	Cameroon	Shum Laka	Cornelissen, 2003
Oxa-4945	5.85	10.0667	31700	750	1	0	Cameroon	Shum Laka	Cornelissen, 2003
AA-33226	2.118	28.573	6025	70	1	0	DRC	Wataka G.E	Mercader et al. 2000; Mercader and Martí, 2003
Beta-182548	2.998	10.021	2550	60	1	1	Cameroon	Bissiang	Lavachery et al. 2010; Gouem Gouem 2010; 2011; Eggert and Seidensticker 2016
Beta-182549	2.998	10.021	2770	60	1	1	Cameroon	Bissiang	Lavachery et al. 2010; Gouem Gouem 2010; 2011; Eggert and Seidensticker 2016
Hv-12614	-0.822	19.788	2665	110	0	1	DRC	Imbonga	Eggert, 1984; Eggert, 1987; Wotzka, 1995; Seidensticker, 2017; Bleasdale et al. 2020
Hv-12207	-0.822	19.788	2860	2860	0	1	DRC	Imbonga	Wotzka, 1995; Seidensticker, 2017; Bleasdale et al. 2020; De Maret 1985
Hv-11576	-0.822	19.788	2900	2900	0	1	DRC	Imbonga	Eggert, 1984; Eggert, 1987; Wotzka, 1995; Seidensticker, 2017; Bleasdale et al. 2020; De Maret 1985
Hv-11576	-0.822	19.788	3775	105	0	1	DRC	Imbonga	de Maret, 1985; Oslisly et al. 2013
Lv-289	-4.4142	15.3308	6280	130	1	1	DRC	Kizenzu	de Maret et al. 1977; van Noten 1982
Hv-6254	-5.77	14.8	2985	95	1	1	DRC	Kwimba	Lanfranchi, 1990
AMS-037359	4.975	15.7	2351	28	1	1	CAR	Nangara-Komba	Lupo et al. 2021
AMS-037361	4.975	15.7	2830	26	1	1	CAR	Nangara-Komba	Lupo et al. 2021
AMS-032084	4.975	15.7	2991	31	1	1	CAR	Nangara-Komba	Lupo et al. 2021
AMS-032088	4.975	15.7	3082	37	1	1	CAR	Nangara-Komba	Lupo et al. 2021
Hv-11046	3.8167	11.5	3265	165	1	1	Cameroon	Obobogo	De Maret, 1992
Hv-10581	3.8167	11.5	6020	505	1	1	Cameroon	Obobogo	De Maret, 1992
Beta-20789	0.32	9.35	4810	80	1	1	Gabon	Riviere Denis 1	Clist, 2005
Beta-14829	0.5	9.3833	4400	70	1	1	Gabon	Sablieres	Clist, 1995
Gif-5987	0.5	9.3833	4870	90	1	1	Gabon	Sablieres	de Maret, 1985a
Beta-14831	0.5	9.3833	5710	80	1	1	Gabon	Sablieres	Clist, 1995
Lv-1698	-5.167	14.008	3510	55	1	1	DRC	Sakuzi	Lanfranchi, 1990
OxA-5207	5.859	10.078	2940	60	1	1	Cameroon	Shum Laka	Zangato 2000
OxA-5206	5.859	10.078	3025	60	1	1	Cameroon	Shum Laka	Lavachery and Cornelissen, 2000
OxA-5205	5.859	10.078	3045	60	1	1	Cameroon	Shum Laka	Lavachery and Cornelissen, 2000
OxA-5204	5.859	10.078	3300	90	1	1	Cameroon	Shum Laka	Lavachery and Cornelissen, 2000
Hv-8963	5.85	10.0667	6070	340	1	1	Cameroon	Shum Laka	De Maret, 1992
BM-2496	5.85	10.0667	6360	100	1	1	Cameroon	Shum Laka	Asombang, 1988
Oxa-4539	5.85	10.0667	6870	80	1	1	Cameroon	Shum Laka	Lavachery, 2001
Hv-8965	5.85	10.0667	6980	260	1	1	Cameroon	Shum Laka	De Maret, 1992
Oxa-1362	5.85	10.0667	7040	80	1	1	Cameroon	Shum Laka	Lavachery, 2001
Oxa-5203	5.85	10.0667	7150	70	1	1	Cameroon	Shum Laka	Lavachery, 2001
