# Supplementary material for: Population interconnectivity over the past 120,000 years explains distribution and diversity of Central African hunter-gatherers
Source: Proc Natl Acad Sci U S A. 2022 May 17;119(21):e2113936119. doi: 10.1073/pnas.2113936119 (PMC9173804; doi:10.1073/pnas.2113936119)
Supplement: Supplementary File [file pnas.2113936119.sd03.csv]

Reference code	Latitude	Longitude	Date "Before Present"	Standard error	Chronocultural attribution	Country	Site name	Associated publications
OBDY-1531	6.1333	15.3333	30	40	Recent Iron Age	CAR	Gbavian, Site 99	1999 - Société préhistoriques et mégalithes dans le nord-ouest de la République Centrafricaine - British Archaeological Reports 768, Cambridge Monographs in African Archaeology 46. Archeopress, Oxford.
OBDY-1542	6.1333	15.3333	100	40	Recent Iron Age	CAR	Gbavian, Site 99	1999 - Société préhistoriques et mégalithes dans le nord-ouest de la République Centrafricaine - British Archaeological Reports 768, Cambridge Monographs in African Archaeology 46. Archeopress, Oxford.
Beta-245120	3.9956	9.8192	120	50	Recent Iron Age	Cameroon	Dibamba Yassa	2008 - Etude Archéologique du site de Dibamba., Rapport final KPDC/AES Sonel
Beta-18732	-1.5	9.4986	130	80	Recent Iron Age	Gabon	Ikengué 1	1995 - Gabon : 100 000 ans d'Histoire - Centre Culturel Français Saint-Exupery, éd. Sépia.
Gif-9287	6.1333	15.3333	130	40	Recent Iron Age	CAR	Balimbé, Site 68	1999 - Société préhistoriques et mégalithes dans le nord-ouest de la République Centrafricaine - British Archaeological Reports 768, Cambridge Monographs in African Archaeology 46. Archeopress, Oxford.
OBDY-588	6.1333	15.3333	170	70	Recent Iron Age	CAR	Mbili 1, Site 55	1999 - Société préhistoriques et mégalithes dans le nord-ouest de la République Centrafricaine - British Archaeological Reports 768, Cambridge Monographs in African Archaeology 46. Archeopress, Oxford.
OBDY-358	6.1333	15.3333	180	110	Recent Iron Age	CAR	B-Kpogbèrè, Site 57	1999 - Société préhistoriques et mégalithes dans le nord-ouest de la République Centrafricaine - British Archaeological Reports 768, Cambridge Monographs in African Archaeology 46. Archeopress, Oxford.
Si-2676	6.1333	15.3333	190	90	Recent Iron Age	CAR	Bétumé	1982 - Tazunu: megalitic monuments of Central Africa - Azania, 71: 44-77.
Gif-5211	6.35	15.98	220	80	Recent Iron Age	CAR	Toala	1983 - Le site archéologique de l'île de Toala sur le haut Ouham (République centrafricaine) Néolithique et âge du fer - L'Anthropologie, 407, 1: 113-133.
LY-5947	8.3833	22.7167	220	50	Recent Iron Age	CAR	Ogrotoulou	2008 - La métallurgie du fer en Centrafrique : premiers éléments de synthèse - Revue Centrafricaine d'Anthropologie, 1
P-1744	9.18	13.42	258	39	Recent Iron Age	Cameroon	Be	1981 - The archaeological background of Cameroonian history - in: Tardit C. (ed.), Contribution de la recherche ethnologique à l'histoire des civilisations du Cameroun, Colloque du CNRS, 79-98
Gif-4220	-4.25	13.7667	270	80	Recent Iron Age	Congo	Ntadi Yomba	1982 - New Survey of Archaeological Research and Dates for West-Central and North-Central Africa - The Journal of African History, 23: 1-15.
P-1750	9.18	13.42	275	53	Recent Iron Age	Cameroon	Be	1981 - The archaeological background of Cameroonian history - in: Tardit C. (ed.), Contribution de la recherche ethnologique à l'histoire des civilisations du Cameroun, Colloque du CNRS, 79-98
Gif-4221	-4.25	13.7667	300	80	Recent Iron Age	Congo	Ntadi Yomba	1982 - New Survey of Archaeological Research and Dates for West-Central and North-Central Africa - The Journal of African History, 23: 1-15.
P-1637	9.21	13.31	346	51	Recent Iron Age	Cameroon	Sumpa	1981 - The archaeological background of Cameroonian history - in: Tardit C. (ed.), Contribution de la recherche ethnologique à l'histoire des civilisations du Cameroun, Colloque du CNRS, 79-98
P-1635	9.21	13.31	347	41	Recent Iron Age	Cameroon	Sumpa	1981 - The archaeological background of Cameroonian history - in: Tardit C. (ed.), Contribution de la recherche ethnologique à l'histoire des civilisations du Cameroun, Colloque du CNRS, 79-98
Gif-5210	6.3	15.9	350	80	Recent Iron Age	CAR	Ko Bi Doé	1983 - Le site archéologique de l'île de Toala sur le haut Ouham (République centrafricaine) Néolithique et âge du fer - L'Anthropologie, 407, 1: 113-133.
Gif-4219	-4.25	13.7667	370	80	Recent Iron Age	Congo	Ntadi Yomba	1982 - New Survey of Archaeological Research and Dates for West-Central and North-Central Africa - The Journal of African History, 23: 1-15.
Gif-9288	6.1333	15.3333	380	50	Recent Iron Age	CAR	Ololo, Site 60	1991 - Etude du megalithisme dans le Nord-Ouest de la république centrafricaine. - Thèse de doctorat des Universités, Université de Paris X - Nanterre, 2 tomes.
Gif-5668	6.35	15.98	390	70	Recent Iron Age	CAR	Toala	1983 - Le site archéologique de l'île de Toala sur le haut Ouham (République centrafricaine) Néolithique et âge du fer - L'Anthropologie, 407, 1: 113-133.
OBDY-594	6.1333	15.3333	400	160	Recent Iron Age	CAR	Dokoko, Site 22	1999 - Société préhistoriques et mégalithes dans le nord-ouest de la République Centrafricaine - British Archaeological Reports 768, Cambridge Monographs in African Archaeology 46. Archeopress, Oxford.
Gif-5212	6.35	15.98	410	100	Recent Iron Age	CAR	Toala	1983 - Le site archéologique de l'île de Toala sur le haut Ouham (République centrafricaine) Néolithique et âge du fer - L'Anthropologie, 407, 1: 113-133.
P-1557	9.18	13.42	410	36	Recent Iron Age	Cameroon	Be	1981 - The archaeological background of Cameroonian history - in: Tardit C. (ed.), Contribution de la recherche ethnologique à l'histoire des civilisations du Cameroun, Colloque du CNRS, 79-98
OBDY-1488	3.7917	10.0194	420	50	Recent Iron Age	Cameroon	Ossa Safa Cam	1998 - Lake Ossa: A new Iron Age site in the Cameroonian littoral province - Nyame Akuma, 49:16-26.
Ly-4782	6.1333	15.3333	430	70	Recent Iron Age	CAR	T. Balimbé 9, Site 32	1991 - Etude du megalithisme dans le Nord-Ouest de la république centrafricaine. - Thèse de doctorat des Universités, Université de Paris X - Nanterre, 2 tomes.
OBDY-1446	3.7917	10.0194	440	60	Recent Iron Age	Cameroon	Ossa Big Island	1998 - Lake Ossa: A new Iron Age site in the Cameroonian littoral province - Nyame Akuma, 49:16-26.
OBDY-354	6.1333	15.3333	450	80	Recent Iron Age	CAR	B-Kpogbèrè, Site 57	1999 - Société préhistoriques et mégalithes dans le nord-ouest de la République Centrafricaine - British Archaeological Reports 768, Cambridge Monographs in African Archaeology 46. Archeopress, Oxford.
OBDY-1573	6.1333	15.3333	480	40	Recent Iron Age	CAR	Ndio, Site 72	2000 - Les occupations néolithiques dans le Nord-Ouest de la République centrafricaine - Ed. Monique Mergoil, Montagnac.
OBDY-1487	3.7917	10.0194	510	50	Recent Iron Age	Cameroon	Ossa Safa Cam	1998 - Lake Ossa: A new Iron Age site in the Cameroonian littoral province - Nyame Akuma, 49:16-26.
P-1747	9.18	13.42	528	36	Recent Iron Age	Cameroon	Be	1981 - The archaeological background of Cameroonian history - in: Tardit C. (ed.), Contribution de la recherche ethnologique à l'histoire des civilisations du Cameroun, Colloque du CNRS, 79-98
Hv-12856	6.6833	10.9667	535	120	Recent Iron Age	Cameroon	Lus	1992 - Sédentarisation, agriculture et métallurgie du Sud-Cameroun: synthèse des recherches depuis 1978 - In: Essomba J.-M. Ed. ''L'archéologie au Cameroun : Actes du premier colloque international de Yaoundé (6-9 janvier 1986)'' Karthala, p. 247-162.
Beta-156377	2.8967	9.92	550	70	Recent Iron Age	Cameroon	Bwambé Beach	2001 - The history of human settlement in the middle Ogooué valley (Gabon): implications for the environment. African Rain Forest Ecology and Conservation - New York, Weber, White, Vedder & Naugthon-Treves (Eds). Yale University Press, 101-118.
Pa-1445	6.1333	15.3333	555	40	Recent Iron Age	CAR	Ndio, Site 76	2000 - Les occupations néolithiques dans le Nord-Ouest de la République centrafricaine - Ed. Monique Mergoil, Montagnac.
OBDY-598	6.1333	15.3333	570	130	Recent Iron Age	CAR	Bouboun	1999 - Société préhistoriques et mégalithes dans le nord-ouest de la République Centrafricaine - British Archaeological Reports 768, Cambridge Monographs in African Archaeology 46. Archeopress, Oxford.
OBDY-1444	3.7917	10.0194	580	40	Recent Iron Age	Cameroon	Ossa Big Island	1998 - Lake Ossa: A new Iron Age site in the Cameroonian littoral province - Nyame Akuma, 49:16-26.
Gif-4614	-4.25	13.7667	670	200	Recent Iron Age	Congo	Ntadi Yomba	1985 - Recent Archaeological Research and Dates from Central Africa - The Journal of African History, 26: 129-148.
OBDY-1443	3.7917	10.0194	700	50	Recent Iron Age	Cameroon	Ossa Big Island	1998 - Lake Ossa: A new Iron Age site in the Cameroonian littoral province - Nyame Akuma, 49:16-26.
OBDY-314	6.1333	15.3333	700	80	Recent Iron Age	CAR	Nana Modé	1991 - Etude du megalithisme dans le Nord-Ouest de la république centrafricaine. - Thèse de doctorat des Universités, Université de Paris X - Nanterre, 2 tomes.
P-1638	9.21	13.31	704	42	Recent Iron Age	Cameroon	Sumpa	1981 - The archaeological background of Cameroonian history - in: Tardit C. (ed.), Contribution de la recherche ethnologique à l'histoire des civilisations du Cameroun, Colloque du CNRS, 79-98
OBDY-593	6.1333	15.3333	770	170	Recent Iron Age	CAR	Mibili 1, Site 55	1999 - Société préhistoriques et mégalithes dans le nord-ouest de la République Centrafricaine - British Archaeological Reports 768, Cambridge Monographs in African Archaeology 46. Archeopress, Oxford.
OBDY-521	6.1333	15.3333	780	160	Recent Iron Age	CAR	Balimbé 48	2000 - Les occupations néolithiques dans le Nord-Ouest de la République centrafricaine - Ed. Monique Mergoil, Montagnac.
P-1746	9.18	13.42	832	49	Recent Iron Age	Cameroon	Be	1981 - The archaeological background of Cameroonian history - in: Tardit C. (ed.), Contribution de la recherche ethnologique à l'histoire des civilisations du Cameroun, Colloque du CNRS, 79-98
Hv-13432	0.45	9.4653	850	60	Recent Iron Age	Gabon	Charbonnages Butte 56 ( Bolokoboué )	1995 - Gabon : 100 000 ans d'Histoire - Centre Culturel Français Saint-Exupery, éd. Sépia.
P-1753	9.18	13.42	1014	48	Recent Iron Age	Cameroon	Be	1981 - The archaeological background of Cameroonian history - in: Tardit C. (ed.), Contribution de la recherche ethnologique à l'histoire des civilisations du Cameroun, Colloque du CNRS, 79-98
Beta-169186	2.3972	10.0528	1070	60	Recent Iron Age	Cameroon	Akok Begnat 2	2001 - Surveillance archéologique de l’axe routier Lolodorf-Kribi-Campo - Rapport final du volet de protection du patrimoine culturel, Coopération Cameroun-Union Européenne
P-1763	9.1	13.4	1074	47	Recent Iron Age	Cameroon	Douloumi	1981 - The archaeological background of Cameroonian history - in: Tardit C. (ed.), Contribution de la recherche ethnologique à l'histoire des civilisations du Cameroun, Colloque du CNRS, 79-98
P-1761	9.1	13.4	1089	41	Recent Iron Age	Cameroon	Douloumi	1981 - The archaeological background of Cameroonian history - in: Tardit C. (ed.), Contribution de la recherche ethnologique à l'histoire des civilisations du Cameroun, Colloque du CNRS, 79-98
P-1684	9.18	13.42	1106	33	Recent Iron Age	Cameroon	Be	1981 - The archaeological background of Cameroonian history - in: Tardit C. (ed.), Contribution de la recherche ethnologique à l'histoire des civilisations du Cameroun, Colloque du CNRS, 79-98
KIA-33077	2.3775	9.8311	1184	22	Ancient Iron Age	Cameroon	Campo	2008 - On the Early Iron Age in Southern Cameroon: the sites of Akonetye - Journal of African Archaeology, 6 (2): 183-202.
Gif-5567	6.35	15.98	1200	60	Ancient Iron Age	CAR	Toala	1983 - Le site archéologique de l'île de Toala sur le haut Ouham (République centrafricaine) Néolithique et âge du fer - L'Anthropologie, 407, 1: 113-133.
Gif-5667	6.35	15.98	1200	60	Ancient Iron Age	CAR	Toala	2008 - La métallurgie du fer en Centrafrique : premiers éléments de synthèse - Revue Centrafricaine d'Anthropologie, 1
OBDY-347	6.1333	15.3333	1210	110	Ancient Iron Age	CAR	Bézongo, Site 50	1993 - La question des datations des mégalithes de Centrafrique : nouvelles perspectives - In: Barreteau D., Von Graffenried C., eds, ORSTOM, Paris, 51-75.
Si-2538	5.9	15.6	1270	60	Ancient Iron Age	CAR	Bouar	1977 - The Nana-Modé village site (sous-prefecture de Bouar, Central African Republic) and the prehistory of the Ubanguian speking peoples - West African Journal of Archaeology, VII: 17-56.
Beta-165709	2.8967	9.92	1280	50	Ancient Iron Age	Cameroon	Bwambé Beach	2001 - The history of human settlement in the middle Ogooué valley (Gabon): implications for the environment. African Rain Forest Ecology and Conservation - New York, Weber, White, Vedder & Naugthon-Treves (Eds). Yale University Press, 101-118.
Si-2539	5.9	15.6	1288	60	Ancient Iron Age	CAR	Bouar	1977 - The Nana-Modé village site (sous-prefecture de Bouar, Central African Republic) and the prehistory of the Ubanguian speking peoples - West African Journal of Archaeology, VII: 17-56.
Beta-165711	2.8967	9.92	1360	60	Ancient Iron Age	Cameroon	Bwambé Beach	2001 - The history of human settlement in the middle Ogooué valley (Gabon): implications for the environment. African Rain Forest Ecology and Conservation - New York, Weber, White, Vedder & Naugthon-Treves (Eds). Yale University Press, 101-118.
P-1764	9.1	13.4	1412	50	Ancient Iron Age	Cameroon	Douloumi	1981 - The archaeological background of Cameroonian history - in: Tardit C. (ed.), Contribution de la recherche ethnologique à l'histoire des civilisations du Cameroun, Colloque du CNRS, 79-98
OBDY-520	6.1333	15.3333	1420	110	Ancient Iron Age	CAR	Bouboun	1999 - Société préhistoriques et mégalithes dans le nord-ouest de la République Centrafricaine - British Archaeological Reports 768, Cambridge Monographs in African Archaeology 46. Archeopress, Oxford.
Beta-165710	2.8967	9.92	1480	60	Ancient Iron Age	Cameroon	Bwambé Beach	2001 - The history of human settlement in the middle Ogooué valley (Gabon): implications for the environment. African Rain Forest Ecology and Conservation - New York, Weber, White, Vedder & Naugthon-Treves (Eds). Yale University Press, 101-118.
Gif-5669	6.35	15.98	1560	70	Ancient Iron Age	CAR	Toala	2008 - La métallurgie du fer en Centrafrique : premiers éléments de synthèse - Revue Centrafricaine d'Anthropologie, 1
OBDY-1153	6.1333	15.3333	1610	40	Ancient Iron Age	CAR	T-Kpobèrè 3, Site 31	2000 - Les occupations néolithiques dans le Nord-Ouest de la République centrafricaine - Ed. Monique Mergoil, Montagnac.
OBDY-1439	6.1333	15.3333	1610	40	Ancient Iron Age	CAR	Bébinté, Site 19	1999 - Société préhistoriques et mégalithes dans le nord-ouest de la République Centrafricaine - British Archaeological Reports 768, Cambridge Monographs in African Archaeology 46. Archeopress, Oxford.
Pa-1946	6.1333	15.3333	1615	40	Ancient Iron Age	CAR	Ôboui	2007 - Les Ateliers d'Ôboui. Premières communautés métallurgistes dans le nord-ouest du Centrafrique - Ed. Recherche sur les Civilisations, Paris.
Beta-146654	3.0581	10.1811	1670	70	Ancient Iron Age	Cameroon	Bandewouri	2000 - Les premiers résultats de la recherche archéologique dans le sanctuaire de Banyang Mbo (Sud-Ouest du Cameroun) - L'Anthropologie,104: 341-354.
OBDY-1544	6.1333	15.3333	1670	50	Ancient Iron Age	CAR	Balimbé 14, Site 89	1999 - Société préhistoriques et mégalithes dans le nord-ouest de la République Centrafricaine - British Archaeological Reports 768, Cambridge Monographs in African Archaeology 46. Archeopress, Oxford.
Beta-9077	-1.7083	13.3472	1680	100	Ancient Iron Age	Gabon	Mboma	1986 - Métallurgie ancienne du fer au Gabon : Premiers élémnts de synthèse - Muntu, 4-5, 47-55.
Ly-10383	6.1333	15.3333	1685	35	Ancient Iron Age	CAR	Ôboui	2007 - Les Ateliers d'Ôboui. Premières communautés métallurgistes dans le nord-ouest du Centrafrique - Ed. Recherche sur les Civilisations, Paris.
OBDY-1113	6.1333	15.3333	1690	40	Ancient Iron Age	CAR	Gbabiri 1 - 77	1999 - Société préhistoriques et mégalithes dans le nord-ouest de la République Centrafricaine - British Archaeological Reports 768, Cambridge Monographs in African Archaeology 46. Archeopress, Oxford.
OBDY-1441	6.1333	15.3333	1690	40	Ancient Iron Age	CAR	Daré 1, Site 79	1999 - Société préhistoriques et mégalithes dans le nord-ouest de la République Centrafricaine - British Archaeological Reports 768, Cambridge Monographs in African Archaeology 46. Archeopress, Oxford.
Hv-12855	3.85	11.5333	1715	130	Ancient Iron Age	Cameroon	Nimboman	1992 - A propos des céramiques de Mimboman et d'Okolo - In: Essomba J.-M. Ed. L'archéologie au Cameroun : Actes du premier colloque international de Yaoundé (6-9 janvier 1986), Karthala, p 215-227.
KIA-33071	2.3775	9.8311	1742	26	Ancient Iron Age	Cameroon	Campo	2008 - On the Early Iron Age in Southern Cameroon: the sites of Akonetye - Journal of African Archaeology, 6 (2): 183-202.
Beta-146657	2.8967	9.9058	1760	70	Ancient Iron Age	Cameroon	Bwambé	2000 - Les premiers résultats de la recherche archéologique dans le sanctuaire de Banyang Mbo (Sud-Ouest du Cameroun) - L'Anthropologie,104: 341-354.
OBDY-601	6.1333	15.3333	1760	180	Ancient Iron Age	CAR	Mbili 2, Site 64	2000 - Les occupations néolithiques dans le Nord-Ouest de la République centrafricaine - Ed. Monique Mergoil, Montagnac.
KIA-31782	2.4678	11.1678	1769	24	Ancient Iron Age	Cameroon	Akonétye	2008 - On the Early Iron Age in Southern Cameroon: the sites of Akonetye - Journal of African Archaeology, 6 (2): 183-202.
KIA-31778	2.4678	11.1678	1779	20	Ancient Iron Age	Cameroon	Akonétye	2008 - On the Early Iron Age in Southern Cameroon: the sites of Akonetye - Journal of African Archaeology, 6 (2): 183-202.
OBDY-1511	6.1333	15.3333	1780	80	Ancient Iron Age	CAR	Balimbé	1999 - Société préhistoriques et mégalithes dans le nord-ouest de la République Centrafricaine - British Archaeological Reports 768, Cambridge Monographs in African Archaeology 46. Archeopress, Oxford.
Gif-11341	0.3222	9.3478	1785	50	Neolithic	Gabon	Rivière Denis 1	2005 - Des premiers villages aux premiers européens autour de l'estuaire du Gabon. Quatre millénaire d'interactions entre l'homme et son milieu. - Thèse de Doctorat, Université Libre de Bruxelles.
KIA-31781	2.4678	11.1678	1787	17	Ancient Iron Age	Cameroon	Akonétye	2008 - On the Early Iron Age in Southern Cameroon: the sites of Akonetye - Journal of African Archaeology, 6 (2): 183-202.
Pa-1947	6.1333	15.3333	1805	40	Ancient Iron Age	CAR	Ôboui	2007 - Les Ateliers d'Ôboui. Premières communautés métallurgistes dans le nord-ouest du Centrafrique - Ed. Recherche sur les Civilisations, Paris.
OBDY-1112	6.1333	15.3333	1840	60	Ancient Iron Age	CAR	Gbabiri 1 - 77	1999 - Société préhistoriques et mégalithes dans le nord-ouest de la République Centrafricaine - British Archaeological Reports 768, Cambridge Monographs in African Archaeology 46. Archeopress, Oxford.
KIA-33078	2.3775	9.8311	1847	22	Ancient Iron Age	Cameroon	Campo	2008 - On the Early Iron Age in Southern Cameroon: the sites of Akonetye - Journal of African Archaeology, 6 (2): 183-202.
OBDY-1594	6.1333	15.3333	1850	40	Ancient Iron Age	CAR	Ndio, Site 94	2000 - Les occupations néolithiques dans le Nord-Ouest de la République centrafricaine - Ed. Monique Mergoil, Montagnac.
OBDY-1618	6.1333	15.3333	1850	40	Ancient Iron Age	CAR	Ndio, Site 94	2000 - Les occupations néolithiques dans le Nord-Ouest de la République centrafricaine - Ed. Monique Mergoil, Montagnac.
OBDY-1105	6.1333	15.3333	1870	40	Ancient Iron Age	CAR	T-Kpobèrè 1, Site 31	2000 - Les occupations néolithiques dans le Nord-Ouest de la République centrafricaine - Ed. Monique Mergoil, Montagnac.
Ly-9007	6.1333	15.3333	1880	40	Ancient Iron Age	CAR	Ôboui	1996 - Etude du mégalithisme en République centrafricaine: nouvelles découvertes de monuments à chambre dans le secteur de Ndio - Cahiers Orstom sciences humaines, 32, 2: 361-377.
Gif-2948	-4.75	11.85	1890	90	Ancient Iron Age	Congo	Pointe Noire	1982 - New Survey of Archaeological Research and Dates for West-Central and North-Central Africa - The Journal of African History, 23: 1-15.
Beta-182541	3.0631	10.2189	1910	60	Ancient Iron Age	Cameroon	Ndtoua (Eca 068)	2005 - Komé to Ebomé; archaeological research for the Chad Export Project, 1999-2003 - Journal of African Archaeology, 3(2): 175-193.
Gif-1637	5.55	15.36	1920	100	Ancient Iron Age	CAR	Tia	1975 - Recherches préhistoriques en République Centrafricaine. - Paris, Société d'Ethnologie, Recherches Oubanguiennes 3.
Gif-11342	0.3222	9.3478	1920	45	Neolithic	Gabon	Rivière Denis 2	2005 - Des premiers villages aux premiers européens autour de l'estuaire du Gabon. Quatre millénaire d'interactions entre l'homme et son milieu. - Thèse de Doctorat, Université Libre de Bruxelles.
Beta-16319	-0.875	9.15	1930	110	Ancient Iron Age	Gabon	Mbilapé 4	1995 - Gabon : 100 000 ans d'Histoire - Centre Culturel Français Saint-Exupery, éd. Sépia.
OBDY-1529	6.1333	15.3333	1930	40	Ancient Iron Age	CAR	Gbabiri 1 - 77	1999 - Société préhistoriques et mégalithes dans le nord-ouest de la République Centrafricaine - British Archaeological Reports 768, Cambridge Monographs in African Archaeology 46. Archeopress, Oxford.
Ly-4979	3.9044	11.5003	1945	250	Ancient Iron Age	Cameroon	Oliga	1998 - Larchéologie de l'Âge du Fer au Cameroun Méridional - in: Delneuf M., Essomba J.-M., Froment A. (ed.), Paléo-anthropologie en Afrique centrale. Un bilan de l'archéologie au Cameroun, L'Harmattan, Paris, 233-247.
Pa-2089	6.1333	15.3333	1960	30	Ancient Iron Age	CAR	Ôboui	2007 - Les Ateliers d'Ôboui. Premières communautés métallurgistes dans le nord-ouest du Centrafrique - Ed. Recherche sur les Civilisations, Paris.
Pa-2090	6.1333	15.3333	2025	30	Ancient Iron Age	CAR	Ôboui	2007 - Les Ateliers d'Ôboui. Premières communautés métallurgistes dans le nord-ouest du Centrafrique - Ed. Recherche sur les Civilisations, Paris.
Beta-146656	2.8967	9.9058	2030	80	Ancient Iron Age	Cameroon	Bwambé	2001 - Surveillance archéologique de l'axe routier Lolodorf-Kribi-Campo. Rapport final. Coopération Cameroun–Union Européenne. Yaoundé, Cameroon: Ministère des Travaux Publics
Gif-8599	6.1333	15.3333	2030	40	Ancient Iron Age	CAR	T. Balimbé 8, Site 32	1996 - Etude du mégalithisme en République centrafricaine: nouvelles découvertes de monuments à chambre dans le secteur de Ndio - Cahiers Orstom sciences humaines, 32, 2: 361-377.
Hv-6258	-5.3	14.9167	2040	65	Neolithic	DRC	Ngovo	1986 - The Ngovo group: an industry with polished stone tools and pottery in lower Zaïre - The African Archaeological Review, 4: 103-133.
OBDY-1129	6.1333	15.3333	2045	40	Ancient Iron Age	CAR	T-Kpobèrè 2, Site 31	2000 - Les occupations néolithiques dans le Nord-Ouest de la République centrafricaine - Ed. Monique Mergoil, Montagnac.
Pa-1447	6.1333	15.3333	2050	40	Ancient Iron Age	CAR	Gbabiri 1, Site 77	1999 - Société préhistoriques et mégalithes dans le nord-ouest de la République Centrafricaine - British Archaeological Reports 768, Cambridge Monographs in African Archaeology 46. Archeopress, Oxford.
Gif-8741	-0.1056	11.1472	2130	60	Ancient Iron Age	Gabon	Epona 2	1993 - Préhistoire de la moyenne vallée de l'Ogooué (Gabon) - TDM, 96, Paris éd. De l'ORSTOM.
Beta-12207	-1.916	11.016	2150	90	Ancient Iron Age	Gabon	Lac Bleu De Mouila	1986 - Métallurgie ancienne du fer au Gabon : Premiers élémnts de synthèse - Muntu, 4-5, 47-55.
Pa-2085	6.1333	15.3333	2150	30	Ancient Iron Age	CAR	Ôboui	2007 - Les Ateliers d'Ôboui. Premières communautés métallurgistes dans le nord-ouest du Centrafrique - Ed. Recherche sur les Civilisations, Paris.
Hv-5258	-5.3	14.9167	2150	45	Neolithic	DRC	Ngovo	1986 - The Ngovo group: an industry with polished stone tools and pottery in lower Zaïre - The African Archaeological Review, 4: 103-133.
Pa-2087	6.1333	15.3333	2155	30	Ancient Iron Age	CAR	Ôboui	2007 - Les Ateliers d'Ôboui. Premières communautés métallurgistes dans le nord-ouest du Centrafrique - Ed. Recherche sur les Civilisations, Paris.
Pa-2086	6.1333	15.3333	2160	30	Ancient Iron Age	CAR	Ôboui	2007 - Les Ateliers d'Ôboui. Premières communautés métallurgistes dans le nord-ouest du Centrafrique - Ed. Recherche sur les Civilisations, Paris.
Pa-2088	6.1333	15.3333	2190	40	Ancient Iron Age	CAR	Ôboui	2007 - Les Ateliers d'Ôboui. Premières communautés métallurgistes dans le nord-ouest du Centrafrique - Ed. Recherche sur les Civilisations, Paris.
Gif-1888	5.58	15.33	2200	110	Ancient Iron Age	CAR	Béyolé	1975 - Recherches préhistoriques en République Centrafricaine. - Paris, Société d'Ethnologie, Recherches Oubanguiennes 3.
Beta-16943	-0.875	9.15	2290	90	Neolithic	Gabon	Mbilapé 2	2005 - Des premiers villages aux premiers européens autour de l'estuaire du Gabon. Quatre millénaire d'interactions entre l'homme et son milieu. - Thèse de Doctorat, Université Libre de Bruxelles.
Gif-7774	-0.2083	11.5944	2310	70	Ancient Iron Age	Gabon	Lopé 10	1993 - Préhistoire de la moyenne vallée de l'Ogooué (Gabon) - TDM, 96, Paris éd. De l'ORSTOM.
Gif-A99396	0.3222	9.3478	2330	60	Ancient Iron Age	Gabon	Rivière Denis 2	2005 - Des premiers villages aux premiers européens autour de l'estuaire du Gabon. Quatre millénaire d'interactions entre l'homme et son milieu. - Thèse de Doctorat, Université Libre de Bruxelles.
Beta-14427	-1.5556	13.1806	2350	140	Ancient Iron Age	Gabon	Moanda 1	1995 - Gabon : 100 000 ans d'Histoire - Centre Culturel Français Saint-Exupery, éd. Sépia.
LY-5948	8.3833	22.7167	2350	50	Ancient Iron Age	CAR	Ogrotoulou	2008 - La métallurgie du fer en Centrafrique : premiers éléments de synthèse - Revue Centrafricaine d'Anthropologie, 1
Beta-22493	4.0167	11.55	2360	120	Ancient Iron Age	Cameroon	Mfomakap	1998 - Recherches archéologiques au Cameroun méridional: résultats des prospections et hypothèses sur les phases de peuplement - In: Delneuf M., Essomba J.-M., Froment A., ed., Paléo-anthropologie en Afrique centrale. Un bilan de l'archéologie au Cameroun, L'Harmattan, p. 213-224.
Pa-1537	6.1333	15.3333	2360	40	Ancient Iron Age	CAR	Gbabiri 1, Site 77	2000 - Les occupations néolithiques dans le Nord-Ouest de la République centrafricaine - Ed. Monique Mergoil, Montagnac.
Gif-7563	6.1333	15.3333	2390	80	Ancient Iron Age	CAR	T. Balimbé 2, Site 21	1991 - Etude du megalithisme dans le Nord-Ouest de la république centrafricaine. - Thèse de doctorat des Universités, Université de Paris X - Nanterre, 2 tomes.
Gif-7564	6.1333	15.3333	2390	60	Ancient Iron Age	CAR	Gbariri 1 - 77	1991 - Etude du megalithisme dans le Nord-Ouest de la république centrafricaine. - Thèse de doctorat des Universités, Université de Paris X - Nanterre, 2 tomes.
OBDY-1526	6.1333	15.3333	2400	60	Ancient Iron Age	CAR	Gbébaya 1, Site 85	1999 - Société préhistoriques et mégalithes dans le nord-ouest de la République Centrafricaine - British Archaeological Reports 768, Cambridge Monographs in African Archaeology 46. Archeopress, Oxford.
Beta-16942	-0.875	9.15	2420	140	Neolithic	Gabon	Mbilapé 4	1995 - Gabon : 100 000 ans d'Histoire - Centre Culturel Français Saint-Exupery, éd. Sépia.
Gif-7518	6.1333	15.3333	2430	60	Ancient Iron Age	CAR	Gbayoyo, Site 39	1991 - Etude du megalithisme dans le Nord-Ouest de la république centrafricaine. - Thèse de doctorat des Universités, Université de Paris X - Nanterre, 2 tomes.
OBDY-584	6.1333	15.3333	2430	130	Ancient Iron Age	CAR	Balimbé, Site 68	1999 - Société préhistoriques et mégalithes dans le nord-ouest de la République Centrafricaine - British Archaeological Reports 768, Cambridge Monographs in African Archaeology 46. Archeopress, Oxford.
OBDY-1527	6.1333	15.3333	2440	40	Ancient Iron Age	CAR	Bouboun, Site 69	1999 - Société préhistoriques et mégalithes dans le nord-ouest de la République Centrafricaine - British Archaeological Reports 768, Cambridge Monographs in African Archaeology 46. Archeopress, Oxford.
Beta-17239	-0.875	9.15	2460	50	Neolithic	Gabon	Mbilapé 4	1995 - Gabon : 100 000 ans d'Histoire - Centre Culturel Français Saint-Exupery, éd. Sépia.
OBDY-1440	6.1333	15.3333	2470	40	Ancient Iron Age	CAR	Balimbé 17, Site 98	1999 - Société préhistoriques et mégalithes dans le nord-ouest de la République Centrafricaine - British Archaeological Reports 768, Cambridge Monographs in African Archaeology 46. Archeopress, Oxford.
Gif-8600	6.1333	15.3333	2480	50	Ancient Iron Age	CAR	T. Balimbé 8, Site 32	1996 - Etude du mégalithisme en République centrafricaine: nouvelles découvertes de monuments à chambre dans le secteur de Ndio - Cahiers Orstom sciences humaines, 32, 2: 361-377.
OBDY-1507	6.1333	15.3333	2480	40	Ancient Iron Age	CAR	Balimbé, Site 68	1999 - Société préhistoriques et mégalithes dans le nord-ouest de la République Centrafricaine - British Archaeological Reports 768, Cambridge Monographs in African Archaeology 46. Archeopress, Oxford
OBDY-315	6.1333	15.3333	2490	80	Ancient Iron Age	CAR	B-Kpogbèrè, Site 57	1999 - Société préhistoriques et mégalithes dans le nord-ouest de la République Centrafricaine - British Archaeological Reports 768, Cambridge Monographs in African Archaeology 46. Archeopress, Oxford
Gif-7517	6.1333	15.3333	2500	60	Ancient Iron Age	CAR	Gbayoyo, Site 39	1991 - Etude du megalithisme dans le Nord-Ouest de la république centrafricaine. - Thèse de doctorat des Universités, Université de Paris X - Nanterre, 2 tomes
Gif-1887	5.58	15.33	2560	110	Ancient Iron Age	CAR	Béyolé	1975 - Recherches préhistoriques en République Centrafricaine. - Paris, Société d'Ethnologie, Recherches Oubanguiennes 3.
OBDY-1501	6.1333	15.3333	2600	40	Ancient Iron Age	CAR	Dokoko 1 - 78	2000 - Les occupations néolithiques dans le Nord-Ouest de la République centrafricaine - Ed. Monique Mergoil, Montagnac
OBDY-1515	6.1333	15.3333	2630	40	Ancient Iron Age	CAR	Gbabiri 1 - 77	1999 - Société préhistoriques et mégalithes dans le nord-ouest de la République Centrafricaine - British Archaeological Reports 768, Cambridge Monographs in African Archaeology 46. Archeopress, Oxford
Pa-1538	6.1333	15.3333	2640	40	Ancient Iron Age	CAR	Gbabiri 1, Site 77	2000 - Les occupations néolithiques dans le Nord-Ouest de la République centrafricaine - Ed. Monique Mergoil, Montagnac
LY-5949	8.3833	21.5833	2655	30	Ancient Iron Age	CAR	Gonda-Pont	2008 - La métallurgie du fer en Centrafrique : premiers éléments de synthèse - Revue Centrafricaine d'Anthropologie, 1
Pa-1446	6.1333	15.3333	2670	40	Ancient Iron Age	CAR	Gbabiri 1, Site 77	2007 - Les Ateliers d'Ôboui. Premières communautés métallurgistes dans le nord-ouest du Centrafrique - Ed. Recherche sur les Civilisations, Paris
Pa-1451	6.1333	15.3333	2680	40	Ancient Iron Age	CAR	Gbabiri 1, Site 77	2007 - Les Ateliers d'Ôboui. Premières communautés métallurgistes dans le nord-ouest du Centrafrique - Ed. Recherche sur les Civilisations, Paris
Si-2655	6.1333	15.3333	2700	70	Ancient Iron Age	CAR	Bétumé	1982 - Tazunu: megalitic monuments of Central Africa - Azania, 71: 44-77.
OBDY-1508	6.1333	15.3333	2920	50	Ancient Iron Age	CAR	Balimbé, Site 68	1999 - Société préhistoriques et mégalithes dans le nord-ouest de la République Centrafricaine - British Archaeological Reports 768, Cambridge Monographs in African Archaeology 46. Archeopress, Oxford
Loean 135	6.1333	15.3333	3598	30	Ancient Iron Age	CAR	Bouboun	2010 - On the Iron Front: New Evidence from Nort-Central Africa - Journal of African Archaeology, 8, 1: 7-23
Pa-2130	6.1333	15.3333	3635	35	Ancient Iron Age	CAR	Ôboui	2007 - Les Ateliers d'Ôboui. Premières communautés métallurgistes dans le nord-ouest du Centrafrique - Ed. Recherche sur les Civilisations, Paris
Pa-2223	6.1333	15.3333	3645	35	Ancient Iron Age	CAR	Ôboui	2007 - Les Ateliers d'Ôboui. Premières communautés métallurgistes dans le nord-ouest du Centrafrique - Ed. Recherche sur les Civilisations, Paris
Pa-2095	6.1333	15.3333	3665	30	Ancient Iron Age	CAR	Ôboui	2007 - Les Ateliers d'Ôboui. Premières communautés métallurgistes dans le nord-ouest du Centrafrique - Ed. Recherche sur les Civilisations, Paris
Pa-2084	6.1333	15.3333	3675	30	Ancient Iron Age	CAR	Ôboui	2007 - Les Ateliers d'Ôboui. Premières communautés métallurgistes dans le nord-ouest du Centrafrique - Ed. Recherche sur les Civilisations, Paris
Pa-2203	6.1333	15.3333	3690	40	Ancient Iron Age	CAR	Ôboui	2007 - Les Ateliers d'Ôboui. Premières communautés métallurgistes dans le nord-ouest du Centrafrique - Ed. Recherche sur les Civilisations, Paris
Pa-2202	6.1333	15.3333	3695	40	Ancient Iron Age	CAR	Ôboui	2007 - Les Ateliers d'Ôboui. Premières communautés métallurgistes dans le nord-ouest du Centrafrique - Ed. Recherche sur les Civilisations, Paris
Loean 132	6.495	14.4154	3707	29	Ancient Iron Age	Cameroon	Gbatoro	2010 - On the Iron Front: New Evidence from Nort-Central Africa - Journal of African Archaeology, 8, 1: 7-23
Pa-2196	6.1333	15.3333	3790	35	Ancient Iron Age	CAR	Ôboui	2007 - Les Ateliers d'Ôboui. Premières communautés métallurgistes dans le nord-ouest du Centrafrique - Ed. Recherche sur les Civilisations, Paris
Pa-3835	6.495	14.4154	3835	30	Ancient Iron Age	Cameroon	Gbatoro	2010 - On the Iron Front: New Evidence from Nort-Central Africa - Journal of African Archaeology, 8, 1: 7-23
Ly-10379	6.1333	15.3333	1720	35	Ancient Iron Age	CAR	Ôboui	2007 - Les Ateliers d'Ôboui. Premières communautés métallurgistes dans le nord-ouest du Centrafrique - Ed. Recherche sur les Civilisations, Paris.
KIA-33072	2.3775	9.8311	1705	25	Ancient Iron Age	Cameroon	Campo	2008 - On the Early Iron Age in Southern Cameroon: the sites of Akonetye - Journal of African Archaeology, 6 (2): 183-202.
Beta-74283	0.5056	9.4167	930	50	Recent Iron Age	Gabon	Agondjé	1995 - Gabon : 100 000 ans d'Histoire - Centre Culturel Français Saint-Exupery, éd. Sépia.
Lv-1513	-0.1278	11.5889	3560	75	Neolithic	Gabon	Mont Brazza	1993 - Préhistoire de la moyenne vallée de l'Ogooué (Gabon) - TDM, 96, Paris éd. De l'ORSTOM
Beta-14831	0.5	9.3833	5710	80	LSA	Gabon	Sablieres	1995 - Gabon : 100 000 ans d'Histoire - Centre Culturel Fran√ßais Saint-Exupery, ed. Sepia
Beta-17061	0.3222	9.3478	3400	70	Neolithic	Gabon	Rivière Denis 2	2005 - Des premiers villages aux premiers européens autour de l'estuaire du Gabon. Quatre millénaire d'interactions entre l'homme et son milieu. - Thèse de Doctorat, Université Libre de Bruxelles
Lv-1516	-1.6333	13.55	2440	70	Neolithic	Gabon	Makana	1995 - Gabon : 100 000 ans d'Histoire - Centre Culturel Français Saint-Exupery, éd. Sépia.
Beta-14825	0.2008	10.0825	2460	70	Neolithic	Gabon	Kango 5	1986 - Métallurgie ancienne du fer au Gabon : Premiers élémnts de synthèse - Muntu, 4-5, 47-55
Beta-46141	-1.4052	10.0713	2390	50	Neolithic	Gabon	Ofoubou 5	1995 - Gabon : 100 000 ans d'Histoire - Centre Culturel Français Saint-Exupery, éd. Sépia.
Lv-1942	3.3628	11.5072	2400	60	Ancient Iron Age	Cameroon	Nkang	1992 - Ndindan: archaeological synthesis of a site dating back to three millenia ago in Yaounde (Cameroon) - L'Anthropologie,106: 159-172.
Lv-1944	3.3628	11.5072	2480	110	Ancient Iron Age	Cameroon	Nkang	1992 - Ndindan: archaeological synthesis of a site dating back to three millenia ago in Yaounde (Cameroon) - L'Anthropologie,106: 159-172.
Lv-1943	3.3628	11.5072	2490	80	Ancient Iron Age	Cameroon	Nkang	1992 - Ndindan: archaeological synthesis of a site dating back to three millenia ago in Yaounde (Cameroon) - L'Anthropologie,106: 159-172.
Lv-1940	3.3628	11.5072	2580	110	Neolithic / Ancient Iron Age	Cameroon	Nkang	1992 - Ndindan: archaeological synthesis of a site dating back to three millenia ago in Yaounde (Cameroon) - L'Anthropologie,106: 159-172
Gif-8138	-0.18	11.36	1910	40	Ancient Iron Age	Gabon	Lindili 1	1993 - Préhistoire de la moyenne vallée de l'Ogooué (Gabon) - TDM, 96, Paris éd. De l'ORSTOM.
KIA-27031/1	2.4678	11.1678	2429	30	Ancient Iron Age	Cameroon	Akonétye	2008 - On the Early Iron Age in Southern Cameroon: the sites of Akonetye - Journal of African Archaeology, 6 (2): 183-202.
Lv-289	-4.4142	15.3308	6280	130	LSA	DRC	Kizenzu	1977 - Radiocarbon Dates from West Central Africa: A Synthesis - Journal of African History, 18 (4): 481-505
Hv-8965	5.85	10.0667	6980	260	LSA	Cameroon	Shum Laka	1992 - Sedentarisation, agriculture et metallurgie du Sud-Cameroun: synth√®se des recherches depuis 1978 - In: Essomba J.-M. Ed. ''L'archeologie au Cameroun : Actes du premier colloque international de Yaounde (6-9 janvier 1986)'' Karthala, p. 247-162
Tx-5956	-4.6833	11.9167	2880	90	Neolithic	Congo	Tchissanga	1990 - Paysages quaternaires de l'Afrique centrale atlantique - ORSTOM ed., Paris
Gif-7525	-0.2083	11.5944	2280	80	Neolithic	Gabon	Lopé 12	1993 - Préhistoire de la moyenne vallée de l'Ogooué (Gabon) - TDM, 96, Paris éd. De l'ORSTOM.
Ly-3771	6.2826	11.2638	65	25	Recent Iron Age	Cameroon	Ndéba (Somié)	2015 - Notes sur Ndéba, une enceinte fortifiée à la frontière du Cameroun et du Nigéria. Réflexions préliminaires entre archéologie et histoire - Afrique : Archéologie & Art, n°11
Poz-66605	6.2826	11.2638	115	30	Recent Iron Age	Cameroon	Ndéba (Somié)	2015 - Notes sur Ndéba, une enceinte fortifiée à la frontière du Cameroun et du Nigéria. Réflexions préliminaires entre archéologie et histoire - Afrique : Archéologie & Art, n°11
Poz-66603	6.2826	11.2638	130	30	Recent Iron Age	Cameroon	Ndéba (Somié)	2015 - Notes sur Ndéba, une enceinte fortifiée à la frontière du Cameroun et du Nigéria. Réflexions préliminaires entre archéologie et histoire - Afrique : Archéologie & Art, n°11
Hv-9561	-0.0833	18.6667	145	55	Recent Iron Age	DRC	Nkile	1982 - New Survey of Archaeological Research and Dates for West-Central and North-Central Africa - The Journal of African History, 23: 1-15.
KI-4608	4	11.4167	160	30	Recent Iron Age	Cameroon	Ekak	2010 - Remarks on Early Iron Age Burial Sites from Southern Cameroon - African Archaeological Review, 27: 237-249.
SacA 31428	2.4132	12.5444	210	30	Recent Iron Age	Cameroon	Avebe	2015 - L'Ancient Iron Age dans le bloc forestier du sud Cameroun: nouvelles données entre Sangmélima et Mintom - Azania: Archaeological Research in Africa, Vol 50 (3), p. 402-417
GrN-7218	-4.2833	15.2667	220	30	Recent Iron Age	DRC	Gombe	1977 - Radiocarbon Dates from West Central Africa: A Synthesis - Journal of African History, 18 (4): 481-505.
Hv-11578	0.0667	18.25	230	110	Recent Iron Age	DRC	Mbandaka	1985 - Recent Archaeological Research and Dates from Central Africa - The Journal of African History, 26: 129-148.
Hv-6259	-5.733	14.4554	230	95	Recent Iron Age	DRC	Lovo	1977 - Radiocarbon Dates from West Central Africa: A Synthesis - Journal of African History, 18 (4): 481-505.
Gif-9862	-0.2083	11.5944	250	40	Recent Iron Age	Gabon	Lopé 10	2001 - Archéologie du peuplement Holocène de la réserve de faune de la Lopé - Gabon, Thèse de Doctorat, Université Libre de Bruxelles.
Hv-6262	-4.33	15.33	305	80	Recent Iron Age	DRC	Kingabwa	1977 - Radiocarbon Dates from West Central Africa: A Synthesis - Journal of African History, 18 (4): 481-505.
Gif-7439	-4.1833	15.15	440	50	Recent Iron Age	Congo	Bime	1990 - Paysages quaternaires de l'Afrique centrale atlantique - ORSTOM ed., Paris.
Gif-4280	12.2	14.6833	500	60	Recent Iron Age	Cameroon	Sou Blame Radjil	1985 - Recent Archaeological Research and Dates from Central Africa - The Journal of African History, 26: 129-148.
Hv-8916	-0.0833	18.6667	625	50	Recent Iron Age	DRC	Nkile	1982 - New Survey of Archaeological Research and Dates for West-Central and North-Central Africa - The Journal of African History, 23: 1-15.
Gif-11343	-0.1578	11.6111	720	30	Recent Iron Age	Gabon	Lopé 5	2001 - Archéologie du peuplement Holocène de la réserve de faune de la Lopé - Gabon, Thèse de Doctorat, Université Libre de Bruxelles.
Hv-11571	-0.2	18.8833	730	75	Recent Iron Age	DRC	Longa	1985 - Recent Archaeological Research and Dates from Central Africa - The Journal of African History, 26: 129-148.
Ly-10315	4.543	13.503	755	50	Recent Iron Age	Cameroon	Pk 2-53 500-725	2001 - Surveillance archéologique de l’axe routier Bertoua Garoua Boulaï - Rapport final.
Hv-12206	0.0667	18.25	810	90	Recent Iron Age	DRC	Mbandaka	1985 - Recent Archaeological Research and Dates from Central Africa - The Journal of African History, 26: 129-148.
Gif-10327	-0.2083	11.5944	820	60	Recent Iron Age	Gabon	Lopé 15	2001 - Archéologie du peuplement Holocène de la réserve de faune de la Lopé - Gabon, Thèse de Doctorat, Université Libre de Bruxelles.
Beta-165714	2.7889	9.8894	1280	70	Ancient Iron Age	Cameroon	Eboundja 3	2013 - Les traditions céramiques dans leur contexte archéologique sur le littoral camerounais (Kribi-Campo) de 3000 a 500 BP. - Thèse de Doctorat : Université Libre de Bruxelles.
Ly-10313	4.472	13.505	1325	70	Ancient Iron Age	Cameroon	Ouélé Maroua (Pk 37 900-38 4440)	2001 - Surveillance archéologique de l’axe routier Bertoua Garoua Boulaï - Rapport final.
GrN-13076	-0.0141	20.2122	1450	45	Ancient Iron Age	DRC	Isaka	1987 - Imbonga and Batalimo : ceramic evidence for early settlement of the equatorial rain forest - The African Archaoelogical Review, 5: 129-145.
Beta-242317	2.9269	9.9122	1470	40	Ancient Iron Age	Cameroon	Mpoengu 1 C	2013 - Les traditions céramiques dans leur contexte archéologique sur le littoral camerounais (Kribi-Campo) de 3000 a 500 BP. - Thèse de Doctorat : Université Libre de Bruxelles.
Beta-233400	2.9269	9.9122	1520	40	Ancient Iron Age	Cameroon	Mpoengu 1 C1	2013 - Les traditions céramiques dans leur contexte archéologique sur le littoral camerounais (Kribi-Campo) de 3000 a 500 BP. - Thèse de Doctorat : Université Libre de Bruxelles.
Ly-3772	6.2826	11.2638	1525	30	Ancient Iron Age	Cameroon	Ndéba (Somié)	2015 - Notes sur Ndéba, une enceinte fortifiée à la frontière du Cameroun et du Nigéria. Réflexions préliminaires entre archéologie et histoire - Afrique : Archéologie & Art, n°11
OxTL-154a-4	3.61	18.18	1570	220	Ancient Iron Age	CAR	Batalimo	1987 - Imbonga and Batalimo : ceramic evidence for early settlement of the equatorial rain forest - The African Archaoelogical Review, 5: 129-145.
Gif-5894	3.61	18.18	1590	90	Ancient Iron Age	CAR	Batalimo	1995 - Pots, farming and analogy: early ceraics in tghe Equatorial forest - Azania, 29: 332-338.
Hv-11403	-11.39	27.32	1605	75	Ancient Iron Age	DRC	Naviundu	1985 - Recent Archaeological Research and Dates from Central Africa - The Journal of African History, 26: 129-148.
Beta-246742	2.9275	9.9122	1610	40	Ancient Iron Age	Cameroon	Talla 1	2013 - Les traditions céramiques dans leur contexte archéologique sur le littoral camerounais (Kribi-Campo) de 3000 a 500 BP. - Thèse de Doctorat : Université Libre de Bruxelles.
KIA-34096	2.3775	9.8311	1657	27	Ancient Iron Age	Cameroon	Campo 1	2013 - Les traditions céramiques dans leur contexte archéologique sur le littoral camerounais (Kribi-Campo) de 3000 a 500 BP. - Thèse de Doctorat : Université Libre de Bruxelles.
Beta-246743	2.9275	9.9125	1660	40	Ancient Iron Age	Cameroon	Talla 2 A	2013 - Les traditions céramiques dans leur contexte archéologique sur le littoral camerounais (Kribi-Campo) de 3000 a 500 BP. - Thèse de Doctorat : Université Libre de Bruxelles.
Ly-3767	6.2826	11.2638	1670	30	Ancient Iron Age	Cameroon	Ndéba (Somié)	2015 - Notes sur Ndéba, une enceinte fortifiée à la frontière du Cameroun et du Nigéria. Réflexions préliminaires entre archéologie et histoire - Afrique : Archéologie & Art, n°11
Ly-3774	6.2826	11.2638	1695	30	Ancient Iron Age	Cameroon	Ndéba (Somié)	2015 - Notes sur Ndéba, une enceinte fortifiée à la frontière du Cameroun et du Nigéria. Réflexions préliminaires entre archéologie et histoire - Afrique : Archéologie & Art, n°11
KI-4614	2	15.4167	1700	60	Ancient Iron Age	Cameroon	Malapa	2010 - Remarks on Early Iron Age Burial Sites from Southern Cameroon - African Archaeological Review, 27: 237-249.
Ly-3769	6.2826	11.2638	1700	30	Ancient Iron Age	Cameroon	Ndéba (Somié)	2015 - Notes sur Ndéba, une enceinte fortifiée à la frontière du Cameroun et du Nigéria. Réflexions préliminaires entre archéologie et histoire - Afrique : Archéologie & Art, n°11
Ly-3775	6.2826	11.2638	1710	30	Ancient Iron Age	Cameroon	Ndéba (Somié)	2015 - Notes sur Ndéba, une enceinte fortifiée à la frontière du Cameroun et du Nigéria. Réflexions préliminaires entre archéologie et histoire - Afrique : Archéologie & Art, n°11
GrA-26175	6.2826	11.2638	1715	35	Ancient Iron Age	Cameroon	Ndéba (Somié)	2015 - Notes sur Ndéba, une enceinte fortifiée à la frontière du Cameroun et du Nigéria. Réflexions préliminaires entre archéologie et histoire - Afrique : Archéologie & Art, n°11
Gif-4158	-4.25	15.5333	1719	90	Ancient Iron Age	DRC	Nsele (Kinshasa)	1982 - New Survey of Archaeological Research and Dates for West-Central and North-Central Africa - The Journal of African History, 23: 1-15.
Ly-3766	6.2826	11.2638	1725	30	Ancient Iron Age	Cameroon	Ndéba (Somié)	2015 - Notes sur Ndéba, une enceinte fortifiée à la frontière du Cameroun et du Nigéria. Réflexions préliminaires entre archéologie et histoire - Afrique : Archéologie & Art, n°11
Ly-3770	6.2826	11.2638	1740	30	Ancient Iron Age	Cameroon	Ndéba (Somié)	2015 - Notes sur Ndéba, une enceinte fortifiée à la frontière du Cameroun et du Nigéria. Réflexions préliminaires entre archéologie et histoire - Afrique : Archéologie & Art, n°11
Ly-3773	6.2826	11.2638	1770	30	Ancient Iron Age	Cameroon	Ndéba (Somié)	2015 - Notes sur Ndéba, une enceinte fortifiée à la frontière du Cameroun et du Nigéria. Réflexions préliminaires entre archéologie et histoire - Afrique : Archéologie & Art, n°11
Poz-66604	6.2826	11.2638	1770	30	Ancient Iron Age	Cameroon	Ndéba (Somié)	2015 - Notes sur Ndéba, une enceinte fortifiée à la frontière du Cameroun et du Nigéria. Réflexions préliminaires entre archéologie et histoire - Afrique : Archéologie & Art, n°11
KIA-34097	2.3775	9.8311	1773	29	Ancient Iron Age	Cameroon	Campo 1	2013 - Les traditions céramiques dans leur contexte archéologique sur le littoral camerounais (Kribi-Campo) de 3000 a 500 BP. - Thèse de Doctorat : Université Libre de Bruxelles.
Hv-11577	0	18.2	1785	125	Ancient Iron Age	DRC	Ionda	1985 - Recent Archaeological Research and Dates from Central Africa - The Journal of African History, 26: 129-148.
Ly-3768	6.2826	11.2638	1790	30	Ancient Iron Age		Ndéba (Somié)	2015 - Notes sur Ndéba, une enceinte fortifiée à la frontière du Cameroun et du Nigéria. Réflexions préliminaires entre archéologie et histoire - Afrique : Archéologie & Art, n°11
SacA 32570	2.4027	12.5052	1800	30	Ancient Iron Age	Cameroon	Otto Mbong	2015 - L'Ancient Iron Age dans le bloc forestier du sud Cameroun: nouvelles données entre Sangmélima et Mintom - Azania: Archaeological Research in Africa, Vol 50 (3), p. 402-417
Hv-11573	-0.0833	18.5833	1850	120	Ancient Iron Age	DRC	Bokele	1985 - Recent Archaeological Research and Dates from Central Africa - The Journal of African History, 26: 129-148.
KIA-34100	2.3775	9.8311	1850	25	Ancient Iron Age	Cameroon	Campo 1	2013 - Les traditions céramiques dans leur contexte archéologique sur le littoral camerounais (Kribi-Campo) de 3000 a 500 BP. - Thèse de Doctorat : Université Libre de Bruxelles.
Hv-12205	-0.0833	18.5833	1860	260	Ancient Iron Age	DRC	Bokele	1985 - Recent Archaeological Research and Dates from Central Africa - The Journal of African History, 26: 129-148.
Hv-10834	-5.85	13.0667	1870	110	Ancient Iron Age	DRC	Boma	1985 - Recent Archaeological Research and Dates from Central Africa - The Journal of African History, 26: 129-148.
Hv-12626	-0.0141	20.2122	1895	65	Ancient Iron Age	DRC	Isaka	1987 - Imbonga and Batalimo : ceramic evidence for early settlement of the equatorial rain forest - The African Archaoelogical Review, 5: 129-145.
KIA-34088	2.3775	9.8311	1921	25	Ancient Iron Age	Cameroon	Campo 1	2013 - Les traditions céramiques dans leur contexte archéologique sur le littoral camerounais (Kribi-Campo) de 3000 a 500 BP. - Thèse de Doctorat : Université Libre de Bruxelles.
Pta-9273	6.2826	11.2638	1940	35	Ancient Iron Age	Cameroon	Ndéba (Somié)	2015 - Notes sur Ndéba, une enceinte fortifiée à la frontière du Cameroun et du Nigéria. Réflexions préliminaires entre archéologie et histoire - Afrique : Archéologie & Art, n°11
Hv-9562	-0.0833	18.6667	1950	100	Ancient Iron Age	DRC	Nkile	1982 - New Survey of Archaeological Research and Dates for West-Central and North-Central Africa - The Journal of African History, 23: 1-15.
KI-2893	0.15	17.3833	1960	90	Ancient Iron Age	Congo	Likwala	1992 - The central african rain forest : historical speculations and archaeological facts - World Archaeology, 24, 1: 1-24.
KI-2877	0.5333	16.6333	1980	100	Ancient Iron Age	Congo	Pikunda	1992 - The central african rain forest : historical speculations and archaeological facts - World Archaeology, 24, 1: 1-24.
SacA 32569	2.394	12.4333	1985	30	Ancient Iron Age	Cameroon	Elleng	2015 - L'Ancient Iron Age dans le bloc forestier du sud Cameroun: nouvelles données entre Sangmélima et Mintom - Azania: Archaeological Research in Africa, Vol 50 (3), p. 402-417
Hv-11575	-0.8182	19.7888	2130	125	Neolithic	DRC	Imbonga	1985 - Recent Archaeological Research and Dates from Central Africa - The Journal of African History, 26: 129-148.
KI-4611	4.0167	11.55	2220	30	Ancient Iron Age	Cameroon	Mfomakap	2010 - Remarks on Early Iron Age Burial Sites from Southern Cameroon - African Archaeological Review, 27: 237-249.
KI-2895	0.0333	17.1167	2230	100	Ancient Iron Age	Congo	Mitula	1992 - The central african rain forest : historical speculations and archaeological facts - World Archaeology, 24, 1: 1-24.
SacA 36076	2.5013	12.0249	2235	35	Ancient Iron Age	Cameroon	Nya Zanga	2015 - L'Ancient Iron Age dans le bloc forestier du sud Cameroun: nouvelles données entre Sangmélima et Mintom - Azania: Archaeological Research in Africa, Vol 50 (3), p. 402-417
SacA 36081	2.5013	12.0249	2245	30	Ancient Iron Age	Cameroon	Nya Zanga	2015 - L'Ancient Iron Age dans le bloc forestier du sud Cameroun: nouvelles données entre Sangmélima et Mintom - Azania: Archaeological Research in Africa, Vol 50 (3), p. 402-417
SacA 36074	2.5013	12.0249	2255	30	Ancient Iron Age	Cameroon	Nya Zanga	2015 - L'Ancient Iron Age dans le bloc forestier du sud Cameroun: nouvelles données entre Sangmélima et Mintom - Azania: Archaeological Research in Africa, Vol 50 (3), p. 402-417
SacA 36080	2.5013	12.0249	2255	30	Ancient Iron Age	Cameroon	Nya Zanga	2015 - L'Ancient Iron Age dans le bloc forestier du sud Cameroun: nouvelles données entre Sangmélima et Mintom - Azania: Archaeological Research in Africa, Vol 50 (3), p. 402-417
Beta-15076	-0.0625	11.1217	2260	120	Ancient Iron Age	Gabon	Otoumbi 5	2001 - Archéologie du peuplement Holocène de la réserve de faune de la Lopé - Gabon, Thèse de Doctorat, Université Libre de Bruxelles.
KI-2363	-0.25	19.5167	2260	60	Ancient Iron Age	DRC	Bokuma	1992 - The central african rain forest : historical speculations and archaeological facts - World Archaeology, 24, 1: 1-24.
SacA 36077	2.5013	12.0249	2265	30	Ancient Iron Age	Cameroon	Nya Zanga	2015 - L'Ancient Iron Age dans le bloc forestier du sud Cameroun: nouvelles données entre Sangmélima et Mintom - Azania: Archaeological Research in Africa, Vol 50 (3), p. 402-417
KI-2894	0.4667	17.1833	2270	160	Ancient Iron Age	Congo	Mobaka	1992 - The central african rain forest : historical speculations and archaeological facts - World Archaeology, 24, 1: 1-24.
GrN-13583	-0.0833	18.5833	2290	70	Ancient Iron Age	DRC	Bokele	1985 - Recent Archaeological Research and Dates from Central Africa - The Journal of African History, 26: 129-148.
SacA 36082	2.5013	12.0249	2290	30	Ancient Iron Age	Cameroon	Nya Zanga	2015 - L'Ancient Iron Age dans le bloc forestier du sud Cameroun: nouvelles données entre Sangmélima et Mintom - Azania: Archaeological Research in Africa, Vol 50 (3), p. 402-417
SacA 36075	2.5013	12.0249	2295	30	Ancient Iron Age	Cameroon	Nya Zanga	2015 - L'Ancient Iron Age dans le bloc forestier du sud Cameroun: nouvelles données entre Sangmélima et Mintom - Azania: Archaeological Research in Africa, Vol 50 (3), p. 402-417
Hv-6261	-4.33	15.33	2305	70	Neolithic	DRC	Kingabwa	1977 - Radiocarbon Dates from West Central Africa: A Synthesis - Journal of African History, 18 (4): 481-505.
SacA 32567	2.3857	12.462	2335	30	Ancient Iron Age	Cameroon	Efoulan 1	2015 - L'Ancient Iron Age dans le bloc forestier du sud Cameroun: nouvelles données entre Sangmélima et Mintom - Azania: Archaeological Research in Africa, Vol 50 (3), p. 402-417
Gif-4281	12.2	14.6833	2340	100	Ancient Iron Age	Cameroon	Sou Blame Radjil	1985 - Recent Archaeological Research and Dates from Central Africa - The Journal of African History, 26: 129-148.
Hv-12614	-0.8182	19.7888	2665	110	Neolithic	DRC	Imbonga	1987 - Imbonga and Batalimo : ceramic evidence for early settlement of the equatorial rain forest - The African Archaoelogical Review, 5: 129-145
Hv-12207	-0.8182	19.7888	2860	280	Neolithic	DRC	Imbonga	1985 - Recent Archaeological Research and Dates from Central Africa - The Journal of African History, 26: 129-148
Hv-11576	-0.8182	19.7888	2900	285	Neolithic	DRC	Imbonga	1985 - Recent Archaeological Research and Dates from Central Africa - The Journal of African History, 26: 129-148
Hv-12627	-0.25	19.5167	3485	220	Neolithic	DRC	Bokuma	1987 - Imbonga and Batalimo : ceramic evidence for early settlement of the equatorial rain forest - The African Archaoelogical Review, 5: 129-145
Gif-7526	-0.0667	11.1167	0		Recent Iron Age	Gabon	Otoumbi 10	1995 - Gabon : 100 000 ans d'Histoire - Centre Culturel Français Saint-Exupery, éd. Sépia.
Beta-61583	11.1	14.2	0		Recent Iron Age	Cameroon	Pmw 602 (Manaouatchi-Grea)	1998 - Preliminary results of research by the Projet Maya-Wandala - in: Delneuf M., Essomba J.-M., Froment A. (ed.), ''Paléo-anthropologie en Afrique centrale. Un bilan de l'archéologie au Cameroun'' L'Harmattan, Paris, 293-300.
Beta-61584	11.1	14.2	150	50	Recent Iron Age	Cameroon	Pmw 602 (Manaouatchi-Grea)	1998 - Preliminary results of research by the Projet Maya-Wandala - in: Delneuf M., Essomba J.-M., Froment A. (ed.), ''Paléo-anthropologie en Afrique centrale. Un bilan de l'archéologie au Cameroun'' L'Harmattan, Paris, 293-300.
Beta-245121	3.9956	9.8192	190	40	Recent Iron Age	Cameroon	Dibamba Yassa	2008 - Etude Archéologique du site de Dibamba., Rapport final KPDC/AES Sonel
Beta-245110	3.9956	9.8192	260	50	Recent Iron Age	Cameroon	Dibamba Yassa
OBDY-1107	3.7917	10.0194	280	40	Recent Iron Age	Cameroon	Ossa Big Island	1998 - Lake Ossa: A new Iron Age site in the Cameroonian littoral province - Nyame Akuma, 49:16-26.
Ly-5202	4	11	475	50	Recent Iron Age	Cameroon	Elig-Kono	1998 - Recherches archéologiques au Cameroun méridional: résultats des prospections et hypothèses sur les phases de peuplement - In: Delneuf M., Essomba J.-M., Froment A., ed., Paléo-anthropologie en Afrique centrale. Un bilan de l'archéologie au Cameroun, L'Harmattan, p. 213-224.
Ly-5201	4	11	495	40	Recent Iron Age	Cameroon	Elig-Kono	1998 - Recherches archéologiques au Cameroun méridional: résultats des prospections et hypothèses sur les phases de peuplement - In: Delneuf M., Essomba J.-M., Froment A., ed., Paléo-anthropologie en Afrique centrale. Un bilan de l'archéologie au Cameroun, L'Harmattan, p. 213-224.
Beta-245117	3.9956	9.8192	520	30	Recent Iron Age	Cameroon	Dibamba Yassa	2008 - Etude Archéologique du site de Dibamba., Rapport final KPDC/AES Sonel
Beta-245109	3.9956	9.8192	730	40	Recent Iron Age	Cameroon	Dibamba Yassa
Beta-245118	3.9956	9.8192	790	50	Recent Iron Age	Cameroon	Dibamba Yassa	2008 - Etude Archéologique du site de Dibamba., Rapport final KPDC/AES Sonel
Beta-245112	3.9956	9.8192	920	50	Recent Iron Age	Cameroon	Dibamba Yassa
Gif-6182	-8.95	13.1833	1120	60	Recent Iron Age	Angola	Benfica Kamabanga I	1990 - Paysages quaternaires de l'Afrique centrale atlantique - ORSTOM ed., Paris.
Beta-165712	2.7889	9.8894	1280	70	Ancient Iron Age	Cameroon	Eboundja 3	2002 - Inventaire des sites archéologiques de Kribi à Campo: étude préliminaire des sites Malongo 1, Nlendé-Dibé et Boussibiliga - Mémoire de Maîtrise, Université de Yaoundé 1.
KIA-24735	2.8967	9.9058	1460	25	Ancient Iron Age	Cameroon	Kribi	2004 - The Bantu Problem and African Archaeology - In: Stahl A., ed., African Archaeology: A Critical Introduction, Blackwell Studies in Global Archaeology, Blackwell Publishing, London, p. 301-326.
KIA-24738	2.8931	9.9056	1485	29	Ancient Iron Age	Cameroon	Bwambé Beach	2004 - The Bantu Problem and African Archaeology - In: Stahl A., ed., African Archaeology: A Critical Introduction, Blackwell Studies in Global Archaeology, Blackwell Publishing, London, p. 301-326.
KIA-24734	2.8967	9.9058	1514	21	Ancient Iron Age	Cameroon	Kribi	2004 - The Bantu Problem and African Archaeology - In: Stahl A., ed., African Archaeology: A Critical Introduction, Blackwell Studies in Global Archaeology, Blackwell Publishing, London, p. 301-326.
KIA-24731	2.8931	9.9056	1610	26	Ancient Iron Age	Cameroon	Bwambé Beach	2004 - The Bantu Problem and African Archaeology - In: Stahl A., ed., African Archaeology: A Critical Introduction, Blackwell Studies in Global Archaeology, Blackwell Publishing, London, p. 301-326.
Gif-11345	-0.1278	11.5889	1620	55	Ancient Iron Age	Gabon	Okanda 5	2001 - Archéologie du peuplement Holocène de la réserve de faune de la Lopé - Gabon, Thèse de Doctorat, Université Libre de Bruxelles.
KIA-27026	2.4678	11.1678	1692	29	Ancient Iron Age	Cameroon	Akonétye	2008 - On the Early Iron Age in Southern Cameroon: the sites of Akonetye - Journal of African Archaeology, 6 (2): 183-202.
Beta-61586	11.1	14.2	1700	90	Ancient Iron Age	Cameroon	Pmw 602 (Manaouatchi-Grea)	1998 - Preliminary results of research by the Projet Maya-Wandala - in: Delneuf M., Essomba J.-M., Froment A. (ed.), ''Paléo-anthropologie en Afrique centrale. Un bilan de l'archéologie au Cameroun'' L'Harmattan, Paris, 293-300.
KIA-24732	2.8967	9.9058	1736	28	Ancient Iron Age	Cameroon	Kribi	2004 - The Bantu Problem and African Archaeology - In: Stahl A., ed., African Archaeology: A Critical Introduction, Blackwell Studies in Global Archaeology, Blackwell Publishing, London, p. 301-326.
KIA-24733	2.8967	9.9058	1760	24	Ancient Iron Age	Cameroon	Kribi	2004 - The Bantu Problem and African Archaeology - In: Stahl A., ed., African Archaeology: A Critical Introduction, Blackwell Studies in Global Archaeology, Blackwell Publishing, London, p. 301-326.
Erl-12257	3.5824	13.1238	1761	38	Ancient Iron Age	Cameroon	Mampang Mpg 08/6	2009 - Preliminary report on the excavations at Bagofit and Mampang, East Province, Cameroon - Nyame Akuma, 72: 67-73.
KIA-27032	2.4678	11.1678	1771	30	Ancient Iron Age	Cameroon	Akonétye	2008 - On the Early Iron Age in Southern Cameroon: the sites of Akonetye - Journal of African Archaeology, 6 (2): 183-202.
KIA-8457	3.6428	9.7994	1783	33	Ancient Iron Age	Cameroon	Mouanko-Epolo	2010 - Remarks on Early Iron Age Burial Sites from Southern Cameroon - African Archaeological Review, 27: 237-249.
Beta-146661	2.9333	9.9042	1820	80	Ancient Iron Age	Cameroon	Kribi Hotel	2002 - Inventaire des sites archéologiques de Kribi à Campo: étude préliminaire des sites Malongo 1, Nlendé-Dibé et Boussibiliga - Mémoire de Maîtrise, Université de Yaoundé 1.
Beta-156384	2.3775	9.8311	1830	30	Ancient Iron Age	Cameroon	Campo 1	2002 - Inventaire des sites archéologiques de Kribi à Campo: étude préliminaire des sites Malongo 1, Nlendé-Dibé et Boussibiliga - Mémoire de Maîtrise, Université de Yaoundé 1.
Beta-156388	2.7608	9.8806	1900	50	Ancient Iron Age	Cameroon	Nlendé-Dibé 3	2002 - Inventaire des sites archéologiques de Kribi à Campo: étude préliminaire des sites Malongo 1, Nlendé-Dibé et Boussibiliga - Mémoire de Maîtrise, Université de Yaoundé 1.
OBDY-1187	10.51	14.28	1910	100	Ancient Iron Age	Cameroon	Bibalé Tchuin	1998 - Recherches archéologiques sur le peuplement post-Néolithique du Diamaré - in: Delneuf M., Essomba J.-M., Froment A. (ed.), ''Paléo-anthropologie en Afrique centrale. Un bilan de l'archéologie au Cameroun'' L'Harmattan, Paris, 269-283.
Oxa-7603	-0.1278	11.5889	1980	35	Ancient Iron Age	Gabon	Okanda 5	2001 - Archéologie du peuplement Holocène de la réserve de faune de la Lopé - Gabon, Thèse de Doctorat, Université Libre de Bruxelles.
Beta-143018	2.3775	9.8311	2000	70	Ancient Iron Age	Cameroon	Campo 1	2002 - Inventaire des sites archéologiques de Kribi à Campo: étude préliminaire des sites Malongo 1, Nlendé-Dibé et Boussibiliga - Mémoire de Maîtrise, Université de Yaoundé 1.
Hv-6257	-5.2833	14.8667	2040	130	Neolithic	DRC	Dimba	1986 - The Ngovo group: an industry with polished stone tools and pottery in lower Zaïre - The African Archaeological Review, 4: 103-133.
KIA-24741	2.8	11.3	2054	19	Ancient Iron Age	Cameroon	Kpwé Monekpwé	2004 - The Bantu Problem and African Archaeology - In: Stahl A., ed., African Archaeology: A Critical Introduction, Blackwell Studies in Global Archaeology, Blackwell Publishing, London, p. 301-326.
KIA-24736	2.8967	9.9058	2146	31	Ancient Iron Age	Cameroon	Kribi	2004 - The Bantu Problem and African Archaeology - In: Stahl A., ed., African Archaeology: A Critical Introduction, Blackwell Studies in Global Archaeology, Blackwell Publishing, London, p. 301-326.
KIA-27036	2.8967	9.9058	2206	31	Neolithic	Cameroon	Bwambé Sommet	2013 - Les traditions céramiques dans leur contexte archéologique sur le littoral camerounais (Kribi-Campo) de 3000 a 500 BP. - Thèse de Doctorat : Université Libre de Bruxelles.
KIA-24740	2.8	11.3	2210	26	Ancient Iron Age	Cameroon	Kpwé Monekpwé	2004 - The Bantu Problem and African Archaeology - In: Stahl A., ed., African Archaeology: A Critical Introduction, Blackwell Studies in Global Archaeology, Blackwell Publishing, London, p. 301-326.
KIA-24737	2.8967	9.9058	2215	32	Ancient Iron Age	Cameroon	Kribi	2004 - The Bantu Problem and African Archaeology - In: Stahl A., ed., African Archaeology: A Critical Introduction, Blackwell Studies in Global Archaeology, Blackwell Publishing, London, p. 301-326.
Arc-339	-0.074	11.352	2310	60	Neolithic	Gabon	Mont Brazza	1995 - Gabon : 100 000 ans d'Histoire - Centre Culturel Français Saint-Exupery, éd. Sépia.
BM-2426	6.0502	10.2035	2770	120	Neolithic	Cameroon	Mbi Crater	1998 - Ten years of archaeological research in the Bamenda Grassfields - in: Delneuf M., Essomba J.-M., Froment A. (ed.), Paléo-anthropologie en Afrique centrale. Un bilan de l'archéologie au Cameroun, L'Harmattan, Paris, 193-202
Gif-11346	-0.1278	11.5889	5535	90	Ancient Iron Age	Gabon	Okanda 5	2001 - Archéologie du peuplement Holocène de la réserve de faune de la Lopé - Gabon, Thèse de Doctorat, Université Libre de Bruxelles
Gif-9377	0.6	9.333	2290	50	Neolithic	Gabon	Route Du Cap Estérias	1995 - Gabon : 100 000 ans d'Histoire - Centre Culturel Français Saint-Exupery, éd. Sépia.
Beta-15066	-0.0692	11.1228	1980	80	Ancient Iron Age	Gabon	Otoumbi 4	1993 - Préhistoire de la moyenne vallée de l'Ogooué (Gabon) - TDM, 96, Paris éd. De l'ORSTOM.
Beta-46139	-1.4052	10.0713	2160	70	Neolithic	Gabon	Ofoubou 16	1995 - Gabon : 100 000 ans d'Histoire - Centre Culturel Français Saint-Exupery, éd. Sépia.
Gif-6425	-0.1083	11.7333	0		Recent Iron Age	Gabon	Obaka 4	1995 - Gabon : 100 000 ans d'Histoire - Centre Culturel Français Saint-Exupery, éd. Sépia
Gif-6759	-1.7	13.63	200	100	Recent Iron Age	Gabon	Plateau De Mpassa	1995 - Gabon : 100 000 ans d'Histoire - Centre Culturel Français Saint-Exupery, éd. Sépia.
Beta-15064	-0.1578	11.6111	660	80	Recent Iron Age	Gabon	Lopé 5	1988 - Synthèse des données archéologiques des sites de la Moyenne vallée de l'Ogooué (Province du Moyen Ogoué et Ogoué Ivindo). Gabon - NSI, 3, 63-68.
Beta-54221	0.1167	9.7333	670	50	Recent Iron Age	Gabon	Remboué 15	1995 - Gabon : 100 000 ans d'Histoire - Centre Culturel Français Saint-Exupery, éd. Sépia.
Beta-16941	-1.4333	9.1319	1080	90	Recent Iron Age	Gabon	Batanga 1	1995 - Gabon : 100 000 ans d'Histoire - Centre Culturel Français Saint-Exupery, éd. Sépia.
Beta-46140	-1.4052	10.0713	1090	70	Recent Iron Age	Gabon	Ofoubou 33	1995 - Gabon : 100 000 ans d'Histoire - Centre Culturel Français Saint-Exupery, éd. Sépia.
Gif-6909	-0.1278	11.5889	2130	60	Ancient Iron Age	Gabon	Mont Brazza Okanda 1	1993 - Préhistoire de la moyenne vallée de l'Ogooué (Gabon) - TDM, 96, Paris éd. De l'ORSTOM.
Beta-53555	0.1167	9.7333	2180	100	Neolithic / Ancient Iron Age	Gabon	Remboué 2	1995 - Gabon : 100 000 ans d'Histoire - Centre Culturel Français Saint-Exupery, éd. Sépia.
Gif-8151	0.4833	9.5167	2210	40	Ancient Iron Age	Gabon	Oveng 1	1995 - Gabon : 100 000 ans d'Histoire - Centre Culturel Français Saint-Exupery, éd. Sépia.
Lv-1517	0.1933	10.0883	800	60	Recent Iron Age	Gabon	Kango 2	1995 - Gabon : 100 000 ans d'Histoire - Centre Culturel Français Saint-Exupery, éd. Sépia.
Gif-6424	0.4833	9.5167	1650	70	Ancient Iron Age	Gabon	Oveng 1	1985 - Recherches archéologiques récentes au Gabon: 1982-1985 - Nyame Akuma, 26, 14-16.
CRG-863	-4.25	14.4167	570	50	Recent Iron Age	Congo	Tsabouka	1990 - Paysages quaternaires de l'Afrique centrale atlantique - ORSTOM ed., Paris.
Tx-6189	-4.4333	11.7	1740	70	Ancient Iron Age	Congo	Meningue	1990 - Paysages quaternaires de l'Afrique centrale atlantique - ORSTOM ed., Paris.
Gif-8613	2.1583	12.1367	0		Recent Iron Age	Gabon	Elarmitang	1995 - Gabon : 100 000 ans d'Histoire - Centre Culturel Français Saint-Exupery, éd. Sépia.
Gif-6426	0.5	9.3833	1150	60	Ancient Iron Age	Gabon	Sablières	1985 - Recherches archéologiques récentes au Gabon: 1982-1985 - Nyame Akuma, 26, 14-16.
Lv-1514	0.5738	12.8642	2150	70	Ancient Iron Age	Gabon	Makokou	1995 - Gabon : 100 000 ans d'Histoire - Centre Culturel Français Saint-Exupery, éd. Sépia.
Beta-14835	-0.0675	11.085	1740	60	Ancient Iron Age	Gabon	Otoumbi 1A	1993 - Préhistoire de la moyenne vallée de l'Ogooué (Gabon) - TDM, 96, Paris éd. De l'ORSTOM.
Lv-1519	0.2008	10.0825	1900	70	Ancient Iron Age	Gabon	Kango 5	1995 - Gabon : 100 000 ans d'Histoire - Centre Culturel Français Saint-Exupery, éd. Sépia.
Lv-1395	3.8167	11.5	2120	150	Ancient Iron Age	Cameroon	Obobogo	1992 - Sédentarisation, agriculture et métallurgie du Sud-Cameroun: synthèse des recherches depuis 1978 - In: Essomba J.-M. Ed. ''L'archéologie au Cameroun : Actes du premier colloque international de Yaoundé (6-9 janvier 1986)'' Karthala, p. 247-162.
Gif-7196	-0.0625	11.1217	1630	50	Ancient Iron Age	Gabon	Otoumbi 5	1993 - Préhistoire de la moyenne vallée de l'Ogooué (Gabon) - TDM, 96, Paris éd. De l'ORSTOM.
Gif-7430	-0.0667	11.1167	1640	70	Ancient Iron Age	Gabon	Otoumbi 8	1993 - Préhistoire de la moyenne vallée de l'Ogooué (Gabon) - TDM, 96, Paris éd. De l'ORSTOM.
Gif-7197	-0.0625	11.1217	1700	50	Ancient Iron Age	Gabon	Otoumbi 5	1993 - Préhistoire de la moyenne vallée de l'Ogooué (Gabon) - TDM, 96, Paris éd. De l'ORSTOM.
Lv-1520	1.5664	11.5733	2220	75	Ancient Iron Age	Gabon	Oyem 2	1995 - Gabon : 100 000 ans d'Histoire - Centre Culturel Français Saint-Exupery, éd. Sépia.
Lv-1521	1.5664	11.5733	2280	55	Ancient Iron Age	Gabon	Oyem 2	1995 - Gabon : 100 000 ans d'Histoire - Centre Culturel Français Saint-Exupery, éd. Sépia.
Lv-1432	3.8167	11.5	2310	100	Ancient Iron Age	Cameroon	Obobogo	1992 - Sédentarisation, agriculture et métallurgie du Sud-Cameroun: synthèse des recherches depuis 1978 - In: Essomba J.-M. Ed. ''L'archéologie au Cameroun : Actes du premier colloque international de Yaoundé (6-9 janvier 1986)'' Karthala, p. 247-162
Beta-15061	1.3364	11.5153	350	70	Recent Iron Age	Gabon	M'Bam	1995 - Gabon : 100 000 ans d'Histoire - Centre Culturel Français Saint-Exupery, éd. Sépia.
Beta-14829	0.5	9.3833	4400	70	LSA	Gabon	Sablieres	1995 - Gabon : 100 000 ans d'Histoire - Centre Culturel Fran√ßais Saint-Exupery, ed. Sepia
Gif-5987	0.5	9.3833	4870	90	LSA	Gabon	Sablieres	1985 - Recherches archeologiques recentes au Gabon: 1982-1985 - Nyame Akuma, 26, 14-16
Beta-20789	0.3222	9.3478	4810	80	Neolithic	Gabon	Rivière Denis 1	2005 - Des premiers villages aux premiers européens autour de l'estuaire du Gabon. Quatre millénaire d'interactions entre l'homme et son milieu. - Thèse de Doctorat, Université Libre de Bruxelles
Beta-53552	0.1167	9.7333	1750	70	Ancient Iron Age	Gabon	Remboué 3	1995 - Gabon : 100 000 ans d'Histoire - Centre Culturel Français Saint-Exupery, éd. Sépia.
Gif-8152	0.4906	9.4125	440	50	Recent Iron Age	Gabon	Okala 1	1995 - Gabon : 100 000 ans d'Histoire - Centre Culturel Français Saint-Exupery, éd. Sépia.
Beta-15060	1.6358	11.6122	140	80	Recent Iron Age	Gabon	Ndzomossi	1995 - Gabon : 100 000 ans d'Histoire - Centre Culturel Français Saint-Exupery, éd. Sépia.
Gif-8966	0.4906	9.4125	1870	50	Neolithic	Gabon	Okala 1	1995 - Gabon : 100 000 ans d'Histoire - Centre Culturel Français Saint-Exupery, éd. Sépia.
Gif-8612	0.4906	9.4125	2170	50	Neolithic	Gabon	Okala 1	1995 - Gabon : 100 000 ans d'Histoire - Centre Culturel Français Saint-Exupery, éd. Sépia.
Gif-8611	0.4906	9.4125	2210	80	Neolithic	Gabon	Okala 1	1995 - Gabon : 100 000 ans d'Histoire - Centre Culturel Français Saint-Exupery, éd. Sépia.
Beta-53554	0.1167	9.7333	1650	50	Ancient Iron Age	Gabon	Remboué 1	1995 - Gabon : 100 000 ans d'Histoire - Centre Culturel Français Saint-Exupery, éd. Sépia.
Beta-25546	0.4906	9.4125	2290	80	Neolithic	Gabon	Okala 1	1995 - Gabon : 100 000 ans d'Histoire - Centre Culturel Français Saint-Exupery, éd. Sépia.
Beta-25548	0.4906	9.4125	2120	60	Neolithic	Gabon	Okala 1	1995 - Gabon : 100 000 ans d'Histoire - Centre Culturel Français Saint-Exupery, éd. Sépia.
Beta-20788	0.4906	9.4125	2250	60	Neolithic	Gabon	Okala 1	1995 - Gabon : 100 000 ans d'Histoire - Centre Culturel Français Saint-Exupery, éd. Sépia.
Beta-25549	0.4906	9.4125	2460	60	Neolithic	Gabon	Okala 1	1995 - Gabon : 100 000 ans d'Histoire - Centre Culturel Français Saint-Exupery, éd. Sépia.
Beta-25582	0.4906	9.4125	2450	70	Neolithic	Gabon	Okala 1	1995 - Gabon : 100 000 ans d'Histoire - Centre Culturel Français Saint-Exupery, éd. Sépia.
Gif-6676	-1.5833	13.4167	80	50	Recent Iron Age	Gabon	Moanda Pk 21,5	1986 - recherches récentes sur le paléoenvironnement et l'archéologie au Gabon: 1982-1985 - L'Anthropologie, 90 (2), 201-216.
Beta-14826	1.9194	11.5914	140	90	Recent Iron Age / Histoire	Gabon	85/22	1986 - Métallurgie ancienne du fer au Gabon : Premiers élémnts de synthèse - Muntu, 4-5, 47-55.
Beta-9081	-1.5	13.3725	710	60	Recent Iron Age	Gabon	Lébombi	1995 - Gabon : 100 000 ans d'Histoire - Centre Culturel Français Saint-Exupery, éd. Sépia.
Beta-9080	-1.5	13.3725	980	70	Recent Iron Age	Gabon	Lébombi	1995 - Gabon : 100 000 ans d'Histoire - Centre Culturel Français Saint-Exupery, éd. Sépia.
Gif-6121	-1.6319	13.3472	1230	70	Ancient Iron Age	Gabon	Mikouloungou 4	1995 - Gabon : 100 000 ans d'Histoire - Centre Culturel Français Saint-Exupery, éd. Sépia.
Beta-54220	0.1167	9.7333	1360	70	Ancient Iron Age	Gabon	Remboué 2	1995 - Gabon : 100 000 ans d'Histoire - Centre Culturel Français Saint-Exupery, éd. Sépia.
Beta-16320	-0.875	9.15	1440	110	Ancient Iron Age	Gabon	Mbilapé 4	1995 - Gabon : 100 000 ans d'Histoire - Centre Culturel Français Saint-Exupery, éd. Sépia.
Hv-12845	3.9141	11.504	1645	90	Ancient Iron Age	Cameroon	Ndindan	1992 - Ndindan: archaeological synthesis of a site dating back to three millenia ago in Yaounde (Cameroon) - L'Anthropologie,106: 159-172.
Gif-6675	-1.6167	13.4667	1850	70	Ancient Iron Age	Gabon	Moanda Pk 28,5 Lébombi	1985 - Recherches archéologiques récentes au Gabon: 1982-1985 - Nyame Akuma, 26, 14-16.
Beta-15068	-0.0625	11.1217	1900	90	Ancient Iron Age	Gabon	Otoumbi 5	1993 - Préhistoire de la moyenne vallée de l'Ogooué (Gabon) - TDM, 96, Paris éd. De l'ORSTOM.
Gif-6906	0.2008	10.0825	2270	60	Neolithic	Gabon	Kango 5	1986 - Métallurgie ancienne du fer au Gabon : Premiers élémnts de synthèse - Muntu, 4-5, 47-55.
Lv-1515	0.1667	10.75	2370	55	Neolithic	Gabon	Ndjolé Pk 5	1993 - Préhistoire de la moyenne vallée de l'Ogooué (Gabon) - TDM, 96, Paris éd. De l'ORSTOM.
Beta-9079	-1.5	13.3725	590	60	Recent Iron Age	Gabon	Lébombi	1995 - Gabon : 100 000 ans d'Histoire - Centre Culturel Français Saint-Exupery, éd. Sépia.
Beta-17060	0.2008	10.0825	2320	70	Neolithic	Gabon	Kango 5	1995 - Gabon : 100 000 ans d'Histoire - Centre Culturel Français Saint-Exupery, éd. Sépia.
Tx-5957	-4.4333	11.7	1720	80	Ancient Iron Age	Congo	Madingo-Kayes	1990 - Paysages quaternaires de l'Afrique centrale atlantique - ORSTOM ed., Paris.
Tx-5958	-4.4333	11.7	1810	60	Ancient Iron Age	Congo	Madingo-Kayes	1990 - Paysages quaternaires de l'Afrique centrale atlantique - ORSTOM ed., Paris.
Lv-1939	3.3628	11.5072	2420	70	Ancient Iron Age	Cameroon	Nkang	1992 - Ndindan: archaeological synthesis of a site dating back to three millenia ago in Yaounde (Cameroon) - L'Anthropologie,106: 159-172.
Lv-1941	3.3628	11.5072	2340	70	Ancient Iron Age	Cameroon	Nkang	1992 - Ndindan: archaeological synthesis of a site dating back to three millenia ago in Yaounde (Cameroon) - L'Anthropologie,106: 159-172.
Gif-8139	-0.1056	11.1472	1935	40	Neolithic	Gabon	Epona 1	1993 - Préhistoire de la moyenne vallée de l'Ogooué (Gabon) - TDM, 96, Paris éd. De l'ORSTOM.
Beta-54222	0.1167	9.7333	0		Recent Iron Age	Gabon	Remboué 15	1995 - Gabon : 100 000 ans d'Histoire - Centre Culturel Français Saint-Exupery, éd. Sépia
Beta-14833	0.4833	9.5167	1740	60	Ancient Iron Age	Gabon	Oveng 1	1986 - Métallurgie ancienne du fer au Gabon : Premiers élémnts de synthèse - Muntu, 4-5, 47-55.
Beta-20790	0.4906	9.4125	2230	60	Neolithic	Gabon	Okala 1	1995 - Gabon : 100 000 ans d'Histoire - Centre Culturel Français Saint-Exupery, éd. Sépia.
Hv-6610	-8.11	26.26	655	125	Recent Iron Age	DRC	Sanga	1977 - Sanga: New Excavations, More Data, and Some Related Problems - The Journal of African History, Vol. 18, 3: 321-337
Hv-6613	-8.11	26.26	770	95	Recent Iron Age	DRC	Sanga	1977 - Sanga: New Excavations, More Data, and Some Related Problems - The Journal of African History, Vol. 18, 3: 321-337
Hv-6608	-8.11	26.26	805	115	Recent Iron Age	DRC	Sanga	1977 - Sanga: New Excavations, More Data, and Some Related Problems - The Journal of African History, Vol. 18, 3: 321-337
Hv-6614	-8.11	26.26	855	90	Recent Iron Age	DRC	Sanga	1977 - Sanga: New Excavations, More Data, and Some Related Problems - The Journal of African History, Vol. 18, 3: 321-337
Hv-6612	-8.11	26.26	875	75	Recent Iron Age	DRC	Sanga	1977 - Sanga: New Excavations, More Data, and Some Related Problems - The Journal of African History, Vol. 18, 3: 321-337
Beta-296115	0.9166	9.332	940	30	Recent Iron Age	Guinée Equatoriale	Nandá	2012 - An ancient and common tradition. Funerary rituals and Society in Equatorial Guinea during the Iron Age (50 BC-1200 AD) - African Archaeological Review, 30 (2): 115-143.
Hv-6611	-8.11	26.26	995	40	Recent Iron Age	DRC	Sanga	1977 - Sanga: New Excavations, More Data, and Some Related Problems - The Journal of African History, Vol. 18, 3: 321-337
Hv-6609	-8.11	26.26	1205	105	Ancient Iron Age	DRC	Sanga	1977 - Sanga: New Excavations, More Data, and Some Related Problems - The Journal of African History, Vol. 18, 3: 321-337
B-263	-8.11	26.26	1240	120	Recent Iron Age	DRC	Sanga	1977 - Sanga: New Excavations, More Data, and Some Related Problems - The Journal of African History, Vol. 18, 3: 321-337
Ly-70723	5.0083	14.0239	1795	35	Ancient Iron Age	Cameroon	Pk 2-4 225 Wantamo	2001 - Surveillance archéologique de l’axe routier Bertoua Garoua Boulaï - Rapport final.
Ly-70122	5.0083	14.0239	1805	35	Ancient Iron Age	Cameroon	Pk 2-4 225 Wantamo	2001 - Surveillance archéologique de l’axe routier Bertoua Garoua Boulaï - Rapport final.
SacA 32568	2.3857	12.462	1835	30	Ancient Iron Age	Cameroon	Efoulan 1	2015 - L'Ancient Iron Age dans le bloc forestier du sud Cameroun: nouvelles données entre Sangmélima et Mintom - Azania: Archaeological Research in Africa, Vol 50 (3), p. 402-417
SacA 32572	2.4956	12.0319	1865	30	Ancient Iron Age	Cameroon	Gps051	2015 - L'Ancient Iron Age dans le bloc forestier du sud Cameroun: nouvelles données entre Sangmélima et Mintom - Azania: Archaeological Research in Africa, Vol 50 (3), p. 402-417
SacA 36073	2.4956	12.0319	1990	30	Ancient Iron Age	Cameroon	Gps051	2015 - L'Ancient Iron Age dans le bloc forestier du sud Cameroun: nouvelles données entre Sangmélima et Mintom - Azania: Archaeological Research in Africa, Vol 50 (3), p. 402-417
SacA 36078	2.5013	12.0249	2280	30	Ancient Iron Age	Cameroon	Nya Zanga	2015 - L'Ancient Iron Age dans le bloc forestier du sud Cameroun: nouvelles données entre Sangmélima et Mintom - Azania: Archaeological Research in Africa, Vol 50 (3), p. 402-417
KIA-33069	2.3775	9.8311	1713	25	Ancient Iron Age	Cameroon	Campo	2008 - On the Early Iron Age in Southern Cameroon: the sites of Akonetye - Journal of African Archaeology, 6 (2): 183-202.
KIA-33068	2.3775	9.8311	1729	26	Ancient Iron Age	Cameroon	Campo	2008 - On the Early Iron Age in Southern Cameroon: the sites of Akonetye - Journal of African Archaeology, 6 (2): 183-202.
KIA-33073	2.3775	9.8311	1729	26	Ancient Iron Age	Cameroon	Campo	2008 - On the Early Iron Age in Southern Cameroon: the sites of Akonetye - Journal of African Archaeology, 6 (2): 183-202.
KIA-33070	2.3775	9.8311	1796	24	Ancient Iron Age	Cameroon	Campo	2008 - On the Early Iron Age in Southern Cameroon: the sites of Akonetye - Journal of African Archaeology, 6 (2): 183-202.
KIA-12949	3.6447	9.7869	1888	29	Ancient Iron Age	Cameroon	Mouanko-Lobethal	2010 - Remarks on Early Iron Age Burial Sites from Southern Cameroon - African Archaeological Review, 27: 237-249.
KIA-33075	2.3775	9.8311	1901	24	Ancient Iron Age	Cameroon	Campo	2008 - On the Early Iron Age in Southern Cameroon: the sites of Akonetye - Journal of African Archaeology, 6 (2): 183-202.
Erl-12264	3.6447	9.7869	1960	39	Ancient Iron Age	Cameroon	Mouanko-Lobethal	2010 - Remarks on Early Iron Age Burial Sites from Southern Cameroon - African Archaeological Review, 27: 237-249.
KIA-33076	2.3775	9.8311	1988	28	Ancient Iron Age	Cameroon	Campo	2008 - On the Early Iron Age in Southern Cameroon: the sites of Akonetye - Journal of African Archaeology, 6 (2): 183-202.
KIA-27037	2.8967	9.9058	2193	29	Neolithic	Cameroon	Bwambé Sommet	2013 - Les traditions céramiques dans leur contexte archéologique sur le littoral camerounais (Kribi-Campo) de 3000 a 500 BP. - Thèse de Doctorat : Université Libre de Bruxelles.
KIA-33074	2.3775	9.8311	1714	23	Ancient Iron Age	Cameroon	Campo	2008 - On the Early Iron Age in Southern Cameroon: the sites of Akonetye - Journal of African Archaeology, 6 (2): 183-202.
KIA-31780	2.4678	11.1678	1801	24	Ancient Iron Age	Cameroon	Akonétye	2008 - On the Early Iron Age in Southern Cameroon: the sites of Akonetye - Journal of African Archaeology, 6 (2): 183-202.
KIA-31779	2.4678	11.1678	1814	23	Ancient Iron Age	Cameroon	Akonétye	2008 - On the Early Iron Age in Southern Cameroon: the sites of Akonetye - Journal of African Archaeology, 6 (2): 183-202.
KIA-27031/2	2.4678	11.1678	1982	50	Ancient Iron Age	Cameroon	Akonétye	2008 - On the Early Iron Age in Southern Cameroon: the sites of Akonetye - Journal of African Archaeology, 6 (2): 183-202.
SacA 36079	2.5013	12.0249	2165	30	Ancient Iron Age	Cameroon	Nya Zanga	2015 - L'Ancient Iron Age dans le bloc forestier du sud Cameroun: nouvelles données entre Sangmélima et Mintom - Azania: Archaeological Research in Africa, Vol 50 (3), p. 402-417
Erl-12259	2.5543	11.5954	1886	38	Ancient Iron Age	Cameroon	Nkpwala Esse Nkp 08/10	2009 - Preliminary report on the excavations at Bagofit and Mampang, East Province, Cameroon - Nyame Akuma, 72: 67-73.
Erl-12260	2.5543	11.5954	1896	38	Ancient Iron Age	Cameroon	Nkpwala Esse Nkp 08/10	2009 - Preliminary report on the excavations at Bagofit and Mampang, East Province, Cameroon - Nyame Akuma, 72: 67-73.
SacA-31426	2.4015	12.4215	1880	70	Ancient Iron Age	Cameroon	Akom	2015 - L'Ancient Iron Age dans le bloc forestier du sud Cameroun: nouvelles données entre Sangmélima et Mintom - Azania: Archaeological Research in Africa, Vol 50 (3), p. 402-417
SacA-31427	2.4015	12.4215	1950	30	Ancient Iron Age	Cameroon	Akom	2015 - L'Ancient Iron Age dans le bloc forestier du sud Cameroun: nouvelles données entre Sangmélima et Mintom - Azania: Archaeological Research in Africa, Vol 50 (3), p. 402-417
Gif-7776	-0.1086	11.5528	2110	70	Ancient Iron Age	Gabon	Okanda 2	1993 - Préhistoire de la moyenne vallée de l'Ogooué (Gabon) - TDM, 96, Paris éd. De l'ORSTOM.
Beta-182571	3.8514	11.3775	1410	60	Ancient Iron Age	Cameroon	Ongot (Eca 279)	2005 - Komé to Ebomé; archaeological research for the Chad Export Project, 1999-2003 - Journal of African Archaeology, 3(2): 175-193.
Gif-7777	-0.1	11.8	1420	50	Ancient Iron Age	Gabon	Mbama 1	1993 - Préhistoire de la moyenne vallée de l'Ogooué (Gabon) - TDM, 96, Paris éd. De l'ORSTOM.
Beta-182575	4.24	11.28	1810	60	Ancient Iron Age	Cameroon	Ndjoré (Eca 315)	2005 - Komé to Ebomé; archaeological research for the Chad Export Project, 1999-2003 - Journal of African Archaeology, 3(2): 175-193.
Gif-7524	-0.1278	11.5889	1840	60	Ancient Iron Age	Gabon	Okanda 5	1993 - Préhistoire de la moyenne vallée de l'Ogooué (Gabon) - TDM, 96, Paris éd. De l'ORSTOM.
Gif-8051	-0.0875	11.1708	1850	60	Ancient Iron Age	Gabon	Elarmekora 3	1993 - Préhistoire de la moyenne vallée de l'Ogooué (Gabon) - TDM, 96, Paris éd. De l'ORSTOM.
Beta-182576	4.24	11.28	1870	40	Ancient Iron Age	Cameroon	Ndjoré (Eca 315)	2005 - Komé to Ebomé; archaeological research for the Chad Export Project, 1999-2003 - Journal of African Archaeology, 3(2): 175-193.
Beta-182573	4.24	11.28	1930	60	Ancient Iron Age	Cameroon	Ndjoré (Eca 315)	2005 - Komé to Ebomé; archaeological research for the Chad Export Project, 1999-2003 - Journal of African Archaeology, 3(2): 175-193.
Beta-146655	2.8967	9.9058	2200	60	Ancient Iron Age	Cameroon	Bwambé	2000 - Les premiers résultats de la recherche archéologique dans le sanctuaire de Banyang Mbo (Sud-Ouest du Cameroun) - L'Anthropologie,104: 341-354.
Beta-182570	3.8514	11.3775	2240	100	Ancient Iron Age	Cameroon	Ongot (Eca 279)	2005 - Komé to Ebomé; archaeological research for the Chad Export Project, 1999-2003 - Journal of African Archaeology, 3(2): 175-193.
Beta-15067	-0.0625	11.1217	2260	120	Ancient Iron Age	Gabon	Otoumbi 5	1993 - Préhistoire de la moyenne vallée de l'Ogooué (Gabon) - TDM, 96, Paris éd. De l'ORSTOM.
Beta-182579	4.4883	11.9847	2630	70	Ancient Iron Age	Cameroon	Zili (Eca 323)	2005 - Komé to Ebomé; archaeological research for the Chad Export Project, 1999-2003 - Journal of African Archaeology, 3(2): 175-193
Beta-14834	-0.0675	11.0917	2640	70	Ancient Iron Age	Gabon	Otoumbi 2
Poz-57845	2.4055	13.1145	1615	30	Ancient Iron Age	Cameroon	Meveme	2015 - L'Ancient Iron Age dans le bloc forestier du sud Cameroun: nouvelles données entre Sangmélima et Mintom - Azania: Archaeological Research in Africa, Vol 50 (3), p. 402-417
Beta-182584	4.7764	12.6867	2110	60	Ancient Iron Age	Cameroon	Meyang (Eca 335)	2005 - Komé to Ebomé; archaeological research for the Chad Export Project, 1999-2003 - Journal of African Archaeology, 3(2): 175-193.
Beta-28828	-1.5833	14.2667	970	80	Recent Iron Age	Gabon	Mina, Léconi	1995 - Gabon : 100 000 ans d'Histoire - Centre Culturel Français Saint-Exupery, éd. Sépia.
Beta-182563	6.771	14.4206	750	70	Recent Iron Age	Cameroon	Beka Petel (Eca 243)	2005 - Komé to Ebomé; archaeological research for the Chad Export Project, 1999-2003 - Journal of African Archaeology, 3(2): 175-193.
Beta-182562	6.771	14.4206	870	60	Recent Iron Age	Cameroon	Beka Petel (Eca 243)	2005 - Komé to Ebomé; archaeological research for the Chad Export Project, 1999-2003 - Journal of African Archaeology, 3(2): 175-193.
Uga-5688	-4.6833	11.9167	2270	400	Neolithic	Congo	Tchissanga	1990 - Paysages quaternaires de l'Afrique centrale atlantique - ORSTOM ed., Paris.
Hv-6254	-5.7667	14.8	2985	95	Neolithic/ LSA	DRC	Kwimba	1990 - Paysages quaternaires de l'Afrique centrale atlantique - ORSTOM ed., Paris
Hv-11574	-0.8182	19.7888	3775	105	Neolithic/ LSA	DRC	Imbonga	1985 - Recent Archaeological Research and Dates from Central Africa - The Journal of African History, 26: 129-148
Beta-182538	3.0631	10.2189	700	60	Recent Iron Age	Cameroon	Ndtoua (Eca 068)	2005 - Komé to Ebomé; archaeological research for the Chad Export Project, 1999-2003 - Journal of African Archaeology, 3(2): 175-193.
Beta-182540	3.0631	10.2189	1920	70	Ancient Iron Age	Cameroon	Ndtoua (Eca 068)	2005 - Komé to Ebomé; archaeological research for the Chad Export Project, 1999-2003 - Journal of African Archaeology, 3(2): 175-193.
Tx-6187	-4.6833	11.9167	2020	60	Neolithic	Congo	Tchissanga	1990 - Congo to Kalahari : data and hypotheses about the political economy of the western stream of the Early Iron Age - The African Archaeological Review, 8: 139-175.
Hv-6250	-5.5667	15.2167	2160	60	Neolithic	DRC	Ntadi Ntadi	1990 - Paysages quaternaires de l'Afrique centrale atlantique - ORSTOM ed., Paris.
Tx-6184	-4.6833	11.9167	2450	70	Neolithic	Congo	Tchissanga	1990 - Congo to Kalahari : data and hypotheses about the political economy of the western stream of the Early Iron Age - The African Archaeological Review, 8: 139-175.
Tx-6185	-4.6833	11.9167	2530	60	Neolithic	Congo	Tchissanga	1990 - Congo to Kalahari : data and hypotheses about the political economy of the western stream of the Early Iron Age - The African Archaeological Review, 8: 139-175
Lv-46	-4.3922	15.2783	3080	170	Neolithic / LSA	DRC	Mt Amba	1977 - Radiocarbon Dates from West Central Africa: A Synthesis - Journal of African History, 18 (4): 481-505
KIA-8458	3.6428	9.7994	3860	29	Neolithic / LSA	Cameroon	Mouanko-Epolo	2010 - Remarks on Early Iron Age Burial Sites from Southern Cameroon - African Archaeological Review, 27: 237-249
Beta-20787	0.4906	9.4125	560	50	Recent Iron Age	Gabon	Okala 1	1995 - Gabon : 100 000 ans d'Histoire - Centre Culturel Français Saint-Exupery, éd. Sépia.
Beta-182542	4.8489	13.0633	1690	70	Ancient Iron Age	Cameroon	Koukony (Eca 084)	2005 - Komé to Ebomé; archaeological research for the Chad Export Project, 1999-2003 - Journal of African Archaeology, 3(2): 175-193.
Lv-1393	3.9141	11.504	1930	130	Ancient Iron Age	Cameroon	Ndindan	1992 - Ndindan: archaeological synthesis of a site dating back to three millenia ago in Yaounde (Cameroon) - L'Anthropologie,106: 159-172.
Gif-10753	-0.0929	11.3009	1480	60	Ancient Iron Age	Gabon	Lindili 1	2001 - Archéologie du peuplement Holocène de la réserve de faune de la Lopé - Gabon, Thèse de Doctorat, Université Libre de Bruxelles.
Gif-10752	-0.0929	11.3009	1745	40	Ancient Iron Age	Gabon	Lindili 1	2001 - Archéologie du peuplement Holocène de la réserve de faune de la Lopé - Gabon, Thèse de Doctorat, Université Libre de Bruxelles.
Oxa-7753	-0.0929	11.3009	1830	35	Ancient Iron Age	Gabon	Lindili 1	2001 - Archéologie du peuplement Holocène de la réserve de faune de la Lopé - Gabon, Thèse de Doctorat, Université Libre de Bruxelles.
Gif-10436	-0.0929	11.3009	1890	50	Ancient Iron Age	Gabon	Lindili 1	2001 - Archéologie du peuplement Holocène de la réserve de faune de la Lopé - Gabon, Thèse de Doctorat, Université Libre de Bruxelles.
Oxa-7602	-0.0929	11.3009	1905	35	Ancient Iron Age	Gabon	Lindili 1	2001 - Archéologie du peuplement Holocène de la réserve de faune de la Lopé - Gabon, Thèse de Doctorat, Université Libre de Bruxelles.
Gif-81138	-0.0929	11.3009	1910	40	Ancient Iron Age	Gabon	Lindili 1	2001 - Archéologie du peuplement Holocène de la réserve de faune de la Lopé - Gabon, Thèse de Doctorat, Université Libre de Bruxelles.
Lv-1394	3.8167	11.5	2120	70	Ancient Iron Age	Cameroon	Obobogo	1992 - Sédentarisation, agriculture et métallurgie du Sud-Cameroun: synthèse des recherches depuis 1978 - In: Essomba J.-M. Ed. ''L'archéologie au Cameroun : Actes du premier colloque international de Yaoundé (6-9 janvier 1986)'' Karthala, p. 247-162.
Beta-22495	4.0167	11.55	2380	70	Ancient Iron Age	Cameroon	Mfomakap	1998 - Recherches archéologiques au Cameroun méridional: résultats des prospections et hypothèses sur les phases de peuplement - In: Delneuf M., Essomba J.-M., Froment A., ed., Paléo-anthropologie en Afrique centrale. Un bilan de l'archéologie au Cameroun, L'Harmattan, p. 213-224.
Hv-12853	4.0333	11.55	1920	60	Ancient Iron Age	Cameroon	Nkometou	1998 - Larchéologie de l'Âge du Fer au Cameroun Méridional - in: Delneuf M., Essomba J.-M., Froment A. (ed.), Paléo-anthropologie en Afrique centrale. Un bilan de l'archéologie au Cameroun, L'Harmattan, Paris, 233-247.
Lv-1699	-5.167	14.008	2120	65	Neolithic	DRC	Sakuzi	1990 - Paysages quaternaires de l'Afrique centrale atlantique - ORSTOM ed., Paris.
Hv-12854	4.0333	11.55	2230	80	Ancient Iron Age	Cameroon	Nkometou	1998 - Larchéologie de l'Âge du Fer au Cameroun Méridional - in: Delneuf M., Essomba J.-M., Froment A. (ed.), Paléo-anthropologie en Afrique centrale. Un bilan de l'archéologie au Cameroun, L'Harmattan, Paris, 233-247.
Lv-1697	-5.167	14.008	2290	50	Neolithic	DRC	Sakuzi	1990 - Paysages quaternaires de l'Afrique centrale atlantique - ORSTOM ed., Paris.
Gif-11157	-0.0215	11.3506	1950	60	Ancient Iron Age	Gabon	Toubé 1	2001 - Archéologie du peuplement Holocène de la réserve de faune de la Lopé - Gabon, Thèse de Doctorat, Université Libre de Bruxelles.
Hv-10587	5.85	10.0667	1690	55	Ancient Iron Age	Cameroon	Shum Laka	1992 - Sédentarisation, agriculture et métallurgie du Sud-Cameroun: synthèse des recherches depuis 1978 - In: Essomba J.-M. Ed. ''L'archéologie au Cameroun : Actes du premier colloque international de Yaoundé (6-9 janvier 1986)'' Karthala, p. 247-162.
Hv-10588	5.85	10.0667	1690	55	Ancient Iron Age	Cameroon	Shum Laka	De Maret, 1982
Beta-182569	4.0258	11.4983	2210	40	Ancient Iron Age	Cameroon	Ezezang (Eca 272)	2005 - Komé to Ebomé; archaeological research for the Chad Export Project, 1999-2003 - Journal of African Archaeology, 3(2): 175-193.
Beta-182567	4.0258	11.4983	2220	70	Ancient Iron Age	Cameroon	Ezezang (Eca 272)	2005 - Komé to Ebomé; archaeological research for the Chad Export Project, 1999-2003 - Journal of African Archaeology, 3(2): 175-193.
Beta-182568	4.0258	11.4983	2260	40	Ancient Iron Age	Cameroon	Ezezang (Eca 272)	2005 - Komé to Ebomé; archaeological research for the Chad Export Project, 1999-2003 - Journal of African Archaeology, 3(2): 175-193.
Beta-182566	4.0258	11.4983	2410	60	Ancient Iron Age	Cameroon	Ezezang (Eca 272)	2005 - Komé to Ebomé; archaeological research for the Chad Export Project, 1999-2003 - Journal of African Archaeology, 3(2): 175-193.
Hv-11045	3.8167	11.5	2635	100	Neolithic / Ancient Iron Age	Cameroon	Obobogo	1992 - Sédentarisation, agriculture et métallurgie du Sud-Cameroun: synthèse des recherches depuis 1978 - In: Essomba J.-M. Ed. ''L'archéologie au Cameroun : Actes du premier colloque international de Yaoundé (6-9 janvier 1986)'' Karthala, p. 247-162
Beta-182543	4.8042	12.8519	400	50	Recent Iron Age	Cameroon	Ewankang (Eca 093)	2005 - Komé to Ebomé; archaeological research for the Chad Export Project, 1999-2003 - Journal of African Archaeology, 3(2): 175-193.
Hv-12840	3.9141	11.504	1015	20	Ancient Iron Age	Cameroon	Ndindan	1992 - Ndindan: archaeological synthesis of a site dating back to three millenia ago in Yaounde (Cameroon) - L'Anthropologie,106: 159-172.
Gif-11156	-0.0837	11.3134	1350	60	Ancient Iron Age	Gabon	Maboué 1	2001 - Archéologie du peuplement Holocène de la réserve de faune de la Lopé - Gabon, Thèse de Doctorat, Université Libre de Bruxelles.
Hv-12848	3.9141	11.504	1400	105	Ancient Iron Age	Cameroon	Ndindan	1992 - Ndindan: archaeological synthesis of a site dating back to three millenia ago in Yaounde (Cameroon) - L'Anthropologie,106: 159-172.
Hv-12846	3.9141	11.504	1615	90	Ancient Iron Age	Cameroon	Ndindan	1992 - Ndindan: archaeological synthesis of a site dating back to three millenia ago in Yaounde (Cameroon) - L'Anthropologie,106: 159-172.
Gif-A99524	-0.0837	11.3134	1930	60	Ancient Iron Age	Gabon	Maboué 1	2001 - Archéologie du peuplement Holocène de la réserve de faune de la Lopé - Gabon, Thèse de Doctorat, Université Libre de Bruxelles.
Beta-182578	4.4358	11.8603	1980	80	Ancient Iron Age	Cameroon	Ndokoa (Eca 317)	2005 - Komé to Ebomé; archaeological research for the Chad Export Project, 1999-2003 - Journal of African Archaeology, 3(2): 175-193.
Hv-10832	3.8167	11.5	1990	65	Ancient Iron Age	Cameroon	Obobogo	1992 - Sédentarisation, agriculture et métallurgie du Sud-Cameroun: synthèse des recherches depuis 1978 - In: Essomba J.-M. Ed. ''L'archéologie au Cameroun : Actes du premier colloque international de Yaoundé (6-9 janvier 1986)'' Karthala, p. 247-162.
Beta-182582	4.6486	12.3942	2040	80	Ancient Iron Age	Cameroon	Nanga Eboko (Eca 333)	2005 - Komé to Ebomé; archaeological research for the Chad Export Project, 1999-2003 - Journal of African Archaeology, 3(2): 175-193.
Hv-12850	3.9141	11.504	2060	60	Ancient Iron Age	Cameroon	Ndindan	1992 - Ndindan: archaeological synthesis of a site dating back to three millenia ago in Yaounde (Cameroon) - L'Anthropologie,106: 159-172.
Lv-1946	3.3628	11.5072	2170	80	Neolithic / Ancient Iron Age	Cameroon	Nkang	1992 - Ndindan: archaeological synthesis of a site dating back to three millenia ago in Yaounde (Cameroon) - L'Anthropologie,106: 159-172.
Beta-182581	4.6486	12.3942	2190	60	Ancient Iron Age	Cameroon	Nanga Eboko (Eca 333)	2005 - Komé to Ebomé; archaeological research for the Chad Export Project, 1999-2003 - Journal of African Archaeology, 3(2): 175-193.
Beta-182547	2.9639	9.9494	2440	60	Neolithic	Cameroon	Dombè (Eca 130)	2005 - Komé to Ebomé; archaeological research for the Chad Export Project, 1999-2003 - Journal of African Archaeology, 3(2): 175-193.
Beta-182546	2.9639	9.9494	2540	60	Neolithic	Cameroon	Dombè (Eca 130)	2005 - Komé to Ebomé; archaeological research for the Chad Export Project, 1999-2003 - Journal of African Archaeology, 3(2): 175-193
Beta-182548	2.9978	10.0211	2550	60	Neolithic	Cameroon	Bissiang (Eca 138)	2005 - Komé to Ebomé; archaeological research for the Chad Export Project, 1999-2003 - Journal of African Archaeology, 3(2): 175-193
Beta-182549	2.9978	10.0211	2770	70	Neolithic	Cameroon	Bissiang (Eca 138)	2005 - Komé to Ebomé; archaeological research for the Chad Export Project, 1999-2003 - Journal of African Archaeology, 3(2): 175-193
Uga-5720	-4.6833	11.9167	2910	320	Neolithic	Congo	Tchissanga	1990 - Paysages quaternaires de l'Afrique centrale atlantique - ORSTOM ed., Paris
Beta-182565	4.0258	11.4983	2120	70	Ancient Iron Age	Cameroon	Ezezang (Eca 272)	2005 - Komé to Ebomé; archaeological research for the Chad Export Project, 1999-2003 - Journal of African Archaeology, 3(2): 175-193.
Beta-182572	3.9228	11.4236	2140	110	Ancient Iron Age	Cameroon	Leboudi (Eca 250)	2005 - Komé to Ebomé; archaeological research for the Chad Export Project, 1999-2003 - Journal of African Archaeology, 3(2): 175-193.
Gif-11155	-0.0215	11.3506	2210	45	Ancient Iron Age	Gabon	Toubé 1	2001 - Archéologie du peuplement Holocène de la réserve de faune de la Lopé - Gabon, Thèse de Doctorat, Université Libre de Bruxelles.
Beta-182583	4.7764	12.6867	2360	60	Ancient Iron Age	Cameroon	Meyang (Eca 335)	2005 - Komé to Ebomé; archaeological research for the Chad Export Project, 1999-2003 - Journal of African Archaeology, 3(2): 175-193.
Hv-12847	3.9141	11.504	2414	60	Neolithic / Ancient Iron Age	Cameroon	Ndindan	1992 - Ndindan: archaeological synthesis of a site dating back to three millenia ago in Yaounde (Cameroon) - L'Anthropologie,106: 159-172.
Hv-10833	3.8167	11.5	3055	110	Neolithic / Ancient Iron Age	Cameroon	Obobogo	1992 - Sédentarisation, agriculture et métallurgie du Sud-Cameroun: synthèse des recherches depuis 1978 - In: Essomba J.-M. Ed. ''L'archéologie au Cameroun : Actes du premier colloque international de Yaoundé (6-9 janvier 1986)'' Karthala, p. 247-162
Hv-10583	3.8167	11.5	3070	95	Neolithic / Ancient Iron Age	Cameroon	Obobogo	1992 - A propos des céramiques de Mimboman et d'Okolo - In: Essomba J.-M. Ed. L'archéologie au Cameroun : Actes du premier colloque international de Yaoundé (6-9 janvier 1986), Karthala, p 215-227
Hv-12849	3.9141	11.504	2140	65	Ancient Iron Age	Cameroon	Ndindan	1992 - Ndindan: archaeological synthesis of a site dating back to three millenia ago in Yaounde (Cameroon) - L'Anthropologie,106: 159-172.
Gif-6011	-8.95	13.1833	720	60	Recent Iron Age	Angola	Benfica Kitala Ii	1990 - Paysages quaternaires de l'Afrique centrale atlantique - ORSTOM ed., Paris.
KIA-27034	2.8967	9.9058	2363	20	Neolithic	Cameroon	Bwambé Sommet	2013 - Les traditions céramiques dans leur contexte archéologique sur le littoral camerounais (Kribi-Campo) de 3000 a 500 BP. - Thèse de Doctorat : Université Libre de Bruxelles.
KIA-27035	2.8967	9.9058	2384	57	Neolithic	Cameroon	Bwambé Sommet	2013 - Les traditions céramiques dans leur contexte archéologique sur le littoral camerounais (Kribi-Campo) de 3000 a 500 BP. - Thèse de Doctorat : Université Libre de Bruxelles.
Erl-9177	2.8967	9.9058	2305	44	Neolithic	Cameroon	Bwambé Sommet	2013 - Les traditions céramiques dans leur contexte archéologique sur le littoral camerounais (Kribi-Campo) de 3000 a 500 BP. - Thèse de Doctorat : Université Libre de Bruxelles.
Erl-9176	2.8967	9.9058	2326	86	Neolithic	Cameroon	Bwambé Sommet	2013 - Les traditions céramiques dans leur contexte archéologique sur le littoral camerounais (Kribi-Campo) de 3000 a 500 BP. - Thèse de Doctorat : Université Libre de Bruxelles.
Gif-8741	-0.1056	11.1472	2130	60	Neolithic	Gabon	Epona 2	1993 - Préhistoire de la moyenne vallée de l'Ogooué (Gabon) - TDM, 96, Paris éd. De l'ORSTOM
Gif-8742	-0.1056	11.1472	2850	90	Neolithic	Gabon	Epona 2	1993 - Préhistoire de la moyenne vallée de l'Ogooué (Gabon) - TDM, 96, Paris éd. De l'ORSTOM
Hv-10588	5.85	10.0667	885	55	Recent Iron Age	Cameroon	Shum Laka	1992 - Sédentarisation, agriculture et métallurgie du Sud-Cameroun: synthèse des recherches depuis 1978 - In: Essomba J.-M. Ed. ''L'archéologie au Cameroun : Actes du premier colloque international de Yaoundé (6-9 janvier 1986)'' Karthala, p. 247-162.
KI-2889	1	17.1833	1650	80	Ancient Iron Age	Congo	Munda	1992 - The central african rain forest : historical speculations and archaeological facts - World Archaeology, 24, 1: 1-24.
GrN-13584	2.8	18.5	1670	110	Ancient Iron Age	DRC	Maluba	1987 - Imbonga and Batalimo : ceramic evidence for early settlement of the equatorial rain forest - The African Archaoelogical Review, 5: 129-145.
KI-2890	1	17.1833	1680	90	Ancient Iron Age	Congo	Munda	1992 - The central african rain forest : historical speculations and archaeological facts - World Archaeology, 24, 1: 1-24.
KI-2444	2.8	18.5	1930	120	Ancient Iron Age	DRC	Maluba	1987 - Imbonga and Batalimo : ceramic evidence for early settlement of the equatorial rain forest - The African Archaoelogical Review, 5: 129-145.
KI-2876	1	17.1833	1980	41	Ancient Iron Age	Congo	Munda	1992 - The central african rain forest : historical speculations and archaeological facts - World Archaeology, 24, 1: 1-24.
GrN-13585	2.8	18.5	1990	60	Ancient Iron Age	DRC	Maluba	1987 - Imbonga and Batalimo : ceramic evidence for early settlement of the equatorial rain forest - The African Archaoelogical Review, 5: 129-145.
KI-2888	1	17.1833	1990	65	Ancient Iron Age	Congo	Munda	1992 - The central african rain forest : historical speculations and archaeological facts - World Archaeology, 24, 1: 1-24.
KI-2445	2.8	18.5	2140	200	Ancient Iron Age	DRC	Maluba	1987 - Imbonga and Batalimo : ceramic evidence for early settlement of the equatorial rain forest - The African Archaoelogical Review, 5: 129-145.
Beta-14832	0.4833	9.5167	1970	70	Ancient Iron Age	Gabon	Oveng 1	1986 - Métallurgie ancienne du fer au Gabon : Premiers élémnts de synthèse - Muntu, 4-5, 47-55.
KIA-29697	2.8967	9.9058	2162	60	Neolithic	Cameroon	Bwambé Sommet	2013 - Les traditions céramiques dans leur contexte archéologique sur le littoral camerounais (Kribi-Campo) de 3000 a 500 BP. - Thèse de Doctorat : Université Libre de Bruxelles.
Lv-1698	-5.167	14.008	3510	55	LSA	DRC	Sakuzi	1990 - Paysages quaternaires de l'Afrique centrale atlantique - ORSTOM ed., Paris
Lv-1518	0.4067	9.4911	710	50	Recent Iron Age	Gabon	Nkol Ogoum 2	1995 - Gabon : 100 000 ans d'Histoire - Centre Culturel Français Saint-Exupery, éd. Sépia.
Gif-6905	0.1575	10.12	1670	80	Ancient Iron Age	Gabon	Kafélé 2	1986 - Métallurgie ancienne du fer au Gabon : Premiers élémnts de synthèse - Muntu, 4-5, 47-55.
KIA-24748	3.6447	9.7869	156	23	Recent Iron Age	Cameroon	Lobethal	2010 - Remarks on Early Iron Age Burial Sites from Southern Cameroon - African Archaeological Review, 27: 237-249.
KIA-12948	3.6447	9.7869	157	30	Recent Iron Age	Cameroon	Lobethal	2010 - Remarks on Early Iron Age Burial Sites from Southern Cameroon - African Archaeological Review, 27: 237-249.
KIA-12943	3.6447	9.7869	631	24	Recent Iron Age	Cameroon	Lobethal	2010 - Remarks on Early Iron Age Burial Sites from Southern Cameroon - African Archaeological Review, 27: 237-249.
Hv-11572	-0.0833	18.5833	755	115	Recent Iron Age	DRC	Bokele	1985 - Recent Archaeological Research and Dates from Central Africa - The Journal of African History, 26: 129-148.
KIA-12507	3.6447	9.7869	805	29	Recent Iron Age	Cameroon	Lobethal	2010 - Remarks on Early Iron Age Burial Sites from Southern Cameroon - African Archaeological Review, 27: 237-249.
Beta-279280	3.0256	9.9763	810	40	Recent Iron Age	Cameroon	Mpolongwé-Kribi	2013 - Les traditions céramiques dans leur contexte archéologique sur le littoral camerounais (Kribi-Campo) de 3000 a 500 BP. - Thèse de Doctorat : Université Libre de Bruxelles.
Beta-279278	3.0256	9.9763	900	40	Recent Iron Age	Cameroon	Mpolongwé-Kribi	2013 - Les traditions céramiques dans leur contexte archéologique sur le littoral camerounais (Kribi-Campo) de 3000 a 500 BP. - Thèse de Doctorat : Université Libre de Bruxelles.
KIA-12941	3.6197	9.8169	1227	36	Ancient Iron Age	Cameroon	Yatou	2007 - Recent archaeological investigation in the tropical rain forest of South-West Cameroon - In: ed. J. Runge, ed., Palaeoecology of Africa 28. Dynamics of Forest Ecosystems in Central Africa during the Holocen. Past-Present-Future, London: Taylor &Francis Group, p. 43-57.
Beta-233401	2.9269	9.9122	1510	50	Ancient Iron Age	Cameroon	Mpoengu 2	2013 - Les traditions céramiques dans leur contexte archéologique sur le littoral camerounais (Kribi-Campo) de 3000 a 500 BP. - Thèse de Doctorat : Université Libre de Bruxelles.
KIA-12938	3.6447	9.7869	1753	25	Ancient Iron Age	Cameroon	Lobethal	2010 - Remarks on Early Iron Age Burial Sites from Southern Cameroon - African Archaeological Review, 27: 237-249.
Gif-10102	-0.1278	11.5889	1790	50	Ancient Iron Age	Gabon	Okanda 1	2001 - Archéologie du peuplement Holocène de la réserve de faune de la Lopé - Gabon, Thèse de Doctorat, Université Libre de Bruxelles.
Ly-10512	4.472	13.505	1790	40	Ancient Iron Age	Cameroon	Ouélé Maroua (Pk 37 900-38 4440)	2001 - Surveillance archéologique de l’axe routier Bertoua Garoua Boulaï - Rapport final.
KIA-24744	3.6447	9.7869	1797	28	Ancient Iron Age	Cameroon	Lobethal	2010 - Remarks on Early Iron Age Burial Sites from Southern Cameroon - African Archaeological Review, 27: 237-249.
KIA-12940	3.6447	9.7869	1799	27	Ancient Iron Age	Cameroon	Lobethal	2010 - Remarks on Early Iron Age Burial Sites from Southern Cameroon - African Archaeological Review, 27: 237-249.
KIA-12945	3.6447	9.7869	1800	27	Ancient Iron Age	Cameroon	Lobethal	2010 - Remarks on Early Iron Age Burial Sites from Southern Cameroon - African Archaeological Review, 27: 237-249.
KIA-12944	3.6447	9.7869	1816	34	Ancient Iron Age	Cameroon	Lobethal	2010 - Remarks on Early Iron Age Burial Sites from Southern Cameroon - African Archaeological Review, 27: 237-249.
KIA-24746	3.6447	9.7869	1842	28	Ancient Iron Age	Cameroon	Lobethal	2010 - Remarks on Early Iron Age Burial Sites from Southern Cameroon - African Archaeological Review, 27: 237-249.
Beta-279285	3.0256	9.9763	1850	40	Ancient Iron Age	Cameroon	Mpolongwé-Kribi	2013 - Les traditions céramiques dans leur contexte archéologique sur le littoral camerounais (Kribi-Campo) de 3000 a 500 BP. - Thèse de Doctorat : Université Libre de Bruxelles.
KIA-24743	3.6447	9.7869	1860	28	Ancient Iron Age	Cameroon	Lobethal	2010 - Remarks on Early Iron Age Burial Sites from Southern Cameroon - African Archaeological Review, 27: 237-249.
Poz-57843	2.4956	12.0319	1860	30	Ancient Iron Age	Cameroon	Gps051	2015 - L'Ancient Iron Age dans le bloc forestier du sud Cameroun: nouvelles données entre Sangmélima et Mintom - Azania: Archaeological Research in Africa, Vol 50 (3), p. 402-417
Lv-1470	-5.167	14.008	1900	50	Ancient Iron Age	DRC	Sakuzi	1990 - Paysages quaternaires de l'Afrique centrale atlantique - ORSTOM ed., Paris.
Gif-7602	-0.18	11.36	1905	35	Ancient Iron Age	Gabon	Lindili 1	2001 - Archéologie du peuplement Holocène de la réserve de faune de la Lopé - Gabon, Thèse de Doctorat, Université Libre de Bruxelles.
KIA-24745	3.6447	9.7869	1911	32	Ancient Iron Age	Cameroon	Lobethal	2010 - Remarks on Early Iron Age Burial Sites from Southern Cameroon - African Archaeological Review, 27: 237-249.
SacA-32566	2.4015	12.4215	1925	30	Ancient Iron Age	Cameroon	Akom	2015 - L'Ancient Iron Age dans le bloc forestier du sud Cameroun: nouvelles données entre Sangmélima et Mintom - Azania: Archaeological Research in Africa, Vol 50 (3), p. 402-417
KIA-12506	3.6447	9.7869	1963	36	Ancient Iron Age	Cameroon	Lobethal	2010 - Remarks on Early Iron Age Burial Sites from Southern Cameroon - African Archaeological Review, 27: 237-249.
KIA-24750	3.6197	9.7869	1964	28	Ancient Iron Age	Cameroon	Yatou	2007 - Recent archaeological investigation in the tropical rain forest of South-West Cameroon - In: ed. J. Runge, ed., Palaeoecology of Africa 28. Dynamics of Forest Ecosystems in Central Africa during the Holocen. Past-Present-Future, London: Taylor &Francis Group, p. 43-57.
KIA-12942	3.6197	9.8169	1974	26	Ancient Iron Age	Cameroon	Yatou	2007 - Recent archaeological investigation in the tropical rain forest of South-West Cameroon - In: ed. J. Runge, ed., Palaeoecology of Africa 28. Dynamics of Forest Ecosystems in Central Africa during the Holocen. Past-Present-Future, London: Taylor &Francis Group, p. 43-57.
KIA-24751	3.6197	9.8169	1974	26	Ancient Iron Age	Cameroon	Yatou	2007 - Recent archaeological investigation in the tropical rain forest of South-West Cameroon - In: ed. J. Runge, ed., Palaeoecology of Africa 28. Dynamics of Forest Ecosystems in Central Africa during the Holocen. Past-Present-Future, London: Taylor &Francis Group, p. 43-57.
KIA-24749	3.6197	9.8169	1985	26	Ancient Iron Age	Cameroon	Yatou	2007 - Recent archaeological investigation in the tropical rain forest of South-West Cameroon - In: ed. J. Runge, ed., Palaeoecology of Africa 28. Dynamics of Forest Ecosystems in Central Africa during the Holocen. Past-Present-Future, London: Taylor &Francis Group, p. 43-57.
Ly-10513	4.472	13.505	2000	45	Ancient Iron Age	Cameroon	Ouélé Maroua (Pk 37 900-38 4440)	2001 - Surveillance archéologique de l’axe routier Bertoua Garoua Boulaï - Rapport final.
KI-2432	-0.25	19.5167	2020	100	Ancient Iron Age	DRC	Bokuma	1992 - The central african rain forest : historical speculations and archaeological facts - World Archaeology, 24, 1: 1-24.
Beta-233402	2.9275	9.9125	2040	50	Neolithic	Cameroon	Talla 2	2013 - Les traditions céramiques dans leur contexte archéologique sur le littoral camerounais (Kribi-Campo) de 3000 a 500 BP. - Thèse de Doctorat : Université Libre de Bruxelles.
Tx-6183	-4.4167	11.7	2110	60	Ancient Iron Age	Congo	Tandou Youmbi	2006 - Pits, graves, and grains : archaeological and archaeobotanical research in southern Cameroon - Journal of African Archaeology, 4, 2: 273-298.
KIA-24742	3.6397	9.7769	2131	28	Ancient Iron Age	Cameroon	Mouanko Sud	2007 - Recent archaeological investigation in the tropical rain forest of South-West Cameroon - In: ed. J. Runge, ed., Palaeoecology of Africa 28. Dynamics of Forest Ecosystems in Central Africa during the Holocen. Past-Present-Future, London: Taylor &Francis Group, p. 43-57.
KIA-12939	3.6447	9.7869	2146	26	Ancient Iron Age	Cameroon	Lobethal	2010 - Remarks on Early Iron Age Burial Sites from Southern Cameroon - African Archaeological Review, 27: 237-249.
KIA-12937	3.6447	9.7869	2162	35	Ancient Iron Age	Cameroon	Lobethal	2010 - Remarks on Early Iron Age Burial Sites from Southern Cameroon - African Archaeological Review, 27: 237-249.
Beta-242316	2.9269	9.9122	2190	50	Neolithic	Cameroon	Mpoengu	2013 - Les traditions céramiques dans leur contexte archéologique sur le littoral camerounais (Kribi-Campo) de 3000 a 500 BP. - Thèse de Doctorat : Université Libre de Bruxelles.
Gif-10751	-0.2186	11.5875	2205	45	Ancient Iron Age	Gabon	Lopé 2 (-50 Cm)	2001 - Archéologie du peuplement Holocène de la réserve de faune de la Lopé - Gabon, Thèse de Doctorat, Université Libre de Bruxelles.
Poz-57846	2.5013	12.0249	2270	30	Ancient Iron Age	Cameroon	Nya Zanga	2015 - L'Ancient Iron Age dans le bloc forestier du sud Cameroun: nouvelles données entre Sangmélima et Mintom - Azania: Archaeological Research in Africa, Vol 50 (3), p. 402-417
Poz-57847	2.5013	12.0249	2270	30	Ancient Iron Age	Cameroon	Nya Zanga	2015 - L'Ancient Iron Age dans le bloc forestier du sud Cameroun: nouvelles données entre Sangmélima et Mintom - Azania: Archaeological Research in Africa, Vol 50 (3), p. 402-417
Oxa-7601			2370	35	Ancient Iron Age			2001 - Archéologie du peuplement Holocène de la réserve de faune de la Lopé - Gabon, Thèse de Doctorat, Université Libre de Bruxelles.
Ly-10511	4.472	13.505	3350	80	Ancient Iron Age	Cameroon	Ouélé Maroua (Pk 37 900-38 4440)	2001 - Surveillance archéologique de l’axe routier Bertoua Garoua Boulaï - Rapport final.
Erl-12252	3.3921	13.8554	268	39	Recent Iron Age	Cameroon	Bagofit Bgf 08/1	2009 - Preliminary report on the excavations at Bagofit and Mampang, East Province, Cameroon - Nyame Akuma, 72: 67-73.
Beta-182556	3.6469	11.3514	330	50	Recent Iron Age	Cameroon	Oboukoe (Eca 224)	2005 - Komé to Ebomé; archaeological research for the Chad Export Project, 1999-2003 - Journal of African Archaeology, 3(2): 175-193.
Beta-9078	-1.5	13.3725	400	50	Recent Iron Age	Gabon	Lébombi	1995 - Gabon : 100 000 ans d'Histoire - Centre Culturel Français Saint-Exupery, éd. Sépia.
Beta-182564	4.0911	11.5808	1420	60	Ancient Iron Age	Cameroon	Essong Missang (Eca 248)	2005 - Komé to Ebomé; archaeological research for the Chad Export Project, 1999-2003 - Journal of African Archaeology, 3(2): 175-193.
Beta-202231	0.2	11.4	1430	60	Ancient Iron Age	Gabon	Lalara 1-1	2006 - Archéologie de sauvetage sur la route Médoumane Lalara. Vallée de l’Okano - Gabon - Libreville, WCS Editions
Beta-182552	3.1372	10.5014	1480	70	Ancient Iron Age	Cameroon	Bidjouka (Eca 160)	2005 - Komé to Ebomé; archaeological research for the Chad Export Project, 1999-2003 - Journal of African Archaeology, 3(2): 175-193.
Beta-182550	3.0308	10.0825	1530	70	Ancient Iron Age	Cameroon	Bidou 2 (Eca 146)	2005 - Komé to Ebomé; archaeological research for the Chad Export Project, 1999-2003 - Journal of African Archaeology, 3(2): 175-193.
Beta-182561	3.9142	11.4169	1550	70	Ancient Iron Age	Cameroon	Ozom (Eca 242)	2005 - Komé to Ebomé; archaeological research for the Chad Export Project, 1999-2003 - Journal of African Archaeology, 3(2): 175-193.
Beta-182551	3.1333	10.5	1580	80	Ancient Iron Age	Cameroon	Bidjouka (Eca 160)	2005 - Komé to Ebomé; archaeological research for the Chad Export Project, 1999-2003 - Journal of African Archaeology, 3(2): 175-193.
Beta-182558	3.7406	11.3733	1670	70	Ancient Iron Age	Cameroon	Binguela 2 (Eca 228)	2005 - Komé to Ebomé; archaeological research for the Chad Export Project, 1999-2003 - Journal of African Archaeology, 3(2): 175-193.
KIA-24730	2.4678	11.1678	1685	25	Ancient Iron Age	Cameroon	Akonétye	2008 - On the Early Iron Age in Southern Cameroon: the sites of Akonetye - Journal of African Archaeology, 6 (2): 183-202.
Beta-146659	2.3775	9.8311	1710	60	Ancient Iron Age	Cameroon	Campo 1	2002 - Inventaire des sites archéologiques de Kribi à Campo: étude préliminaire des sites Malongo 1, Nlendé-Dibé et Boussibiliga - Mémoire de Maîtrise, Université de Yaoundé 1.
KIA-29607	2.6325	11.5681	1739	28	Ancient Iron Age	Cameroon	Minyin	2008 - On the Early Iron Age in Southern Cameroon: the sites of Akonetye - Journal of African Archaeology, 6 (2): 183-202.
Beta-165713	2.7889	9.8894	1740	50	Ancient Iron Age	Cameroon	Eboundja 3	2002 - Inventaire des sites archéologiques de Kribi à Campo: étude préliminaire des sites Malongo 1, Nlendé-Dibé et Boussibiliga - Mémoire de Maîtrise, Université de Yaoundé 1.
KIA-24739	2.4678	11.1678	1755	29	Ancient Iron Age	Cameroon	Akonétye	2008 - On the Early Iron Age in Southern Cameroon: the sites of Akonetye - Journal of African Archaeology, 6 (2): 183-202.
KIA-24729	2.4678	11.1678	1770	27	Ancient Iron Age	Cameroon	Akonétye	2008 - On the Early Iron Age in Southern Cameroon: the sites of Akonetye - Journal of African Archaeology, 6 (2): 183-202.
Beta-156385	2.3775	9.8311	1780	60	Ancient Iron Age	Cameroon	Campo 1	2002 - Inventaire des sites archéologiques de Kribi à Campo: étude préliminaire des sites Malongo 1, Nlendé-Dibé et Boussibiliga - Mémoire de Maîtrise, Université de Yaoundé 1.
UTC-13254	-0.9	10.8833	1786	33	Ancient Iron Age	Gabon	Mimongo	2007 - Prospection archéologique dans le sud du Gabon - Nyame Akuma, 67: 26-35.
KIA-27030	2.4678	11.1678	1815	21	Ancient Iron Age	Cameroon	Akonétye	2008 - On the Early Iron Age in Southern Cameroon: the sites of Akonetye - Journal of African Archaeology, 6 (2): 183-202.
KIA-29603	2.6325	11.5681	1845	25	Ancient Iron Age	Cameroon	Minyin	2008 - On the Early Iron Age in Southern Cameroon: the sites of Akonetye - Journal of African Archaeology, 6 (2): 183-202.
Erl-12263	2.5543	11.5954	1933	39	Ancient Iron Age	Cameroon	Nkpwala Esse Nkp 08/4	2009 - Preliminary report on the excavations at Bagofit and Mampang, East Province, Cameroon - Nyame Akuma, 72: 67-73.
Beta-146660	2.3811	9.8325	1940	70	Ancient Iron Age	Cameroon	Campo 2	2002 - Inventaire des sites archéologiques de Kribi à Campo: étude préliminaire des sites Malongo 1, Nlendé-Dibé et Boussibiliga - Mémoire de Maîtrise, Université de Yaoundé 1.
Gif-10437	-0.1278	11.5889	1950	40	Ancient Iron Age	Gabon	Okanda 5	2001 - Archéologie du peuplement Holocène de la réserve de faune de la Lopé - Gabon, Thèse de Doctorat, Université Libre de Bruxelles.
Beta-202232	0.2	11.4	1990	60	Ancient Iron Age	Gabon	Lalara 1-4	2006 - Archéologie de sauvetage sur la route Médoumane Lalara. Vallée de l’Okano - Gabon - Libreville, WCS Editions
Beta-182555	3.6019	11.3206	2000	40	Ancient Iron Age	Cameroon	Ngoumou (Eca 216)	2005 - Komé to Ebomé; archaeological research for the Chad Export Project, 1999-2003 - Journal of African Archaeology, 3(2): 175-193.
KIA-29604	2.6325	11.5681	2001	27	Ancient Iron Age	Cameroon	Minyin	2008 - On the Early Iron Age in Southern Cameroon: the sites of Akonetye - Journal of African Archaeology, 6 (2): 183-202.
Beta-146656	2.8967	9.9058	2030	80	Neolithic	Cameroon	Bwambé	2000 - Les premiers résultats de la recherche archéologique dans le sanctuaire de Banyang Mbo (Sud-Ouest du Cameroun) - L'Anthropologie,104: 341-354.
Beta-32264	3.9333	11.5167	2200	60	Ancient Iron Age	Cameroon	Okolo	1992 - Les fosses d'Okolo (Sud Cameroun). Fouilles et axes de recherches - Nyame Akuma, 38: 7-13
Arc-341	0.2008	10.0825	2210	100	Ancient Iron Age	Gabon	Kango 5	1995 - Gabon : 100 000 ans d'Histoire - Centre Culturel Français Saint-Exupery, éd. Sépia.
KIA-8456	4.0167	11.55	2215	25	Ancient Iron Age	Cameroon	Mfomakap	2010 - Remarks on Early Iron Age Burial Sites from Southern Cameroon - African Archaeological Review, 27: 237-249.
Gif-8968	0.4906	9.4125	2220	40	Neolithic	Gabon	Okala 1	1995 - Gabon : 100 000 ans d'Histoire - Centre Culturel Français Saint-Exupery, éd. Sépia.
Beta-156378	2.8967	9.9058	2240	70	Neolithic	Cameroon	Bwambé	2001 - Surveillance archéologique de l’axe routier Lolodorf-Kribi-Campo - Rapport final du volet de protection du patrimoine culturel, Coopération Cameroun-Union Européenne
Tx-6188	-4.6833	11.9167	2300	80	Neolithic	Congo	Tchissanga	2006 - Pits, graves, and grains : archaeological and archaeobotanical research in southern Cameroon - Journal of African Archaeology, 4, 2: 273-298.
Ly-1605	3.9333	11.5167	2320	70	Ancient Iron Age	Cameroon	Okolo	1992 - Les fosses d'Okolo (Sud Cameroun). Fouilles et axes de recherches - Nyame Akuma, 38: 7-13
Beta-143016	2.8967	9.9058	2340	70	Neolithic	Cameroon	Bwambé	2001 - Surveillance archéologique de l’axe routier Lolodorf-Kribi-Campo - Rapport final du volet de protection du patrimoine culturel, Coopération Cameroun-Union Européenne
Beta-146658	2.8967	9.9058	2340	60	Neolithic	Cameroon	Bwambé	2000 - Les premiers résultats de la recherche archéologique dans le sanctuaire de Banyang Mbo (Sud-Ouest du Cameroun) - L'Anthropologie,104: 341-354.
Beta-156387	2.7342	9.8669	2340	60	Neolithic	Cameroon	Malongo 1	2002 - Inventaire des sites archéologiques de Kribi à Campo: étude préliminaire des sites Malongo 1, Nlendé-Dibé et Boussibiliga - Mémoire de Maîtrise, Université de Yaoundé 1.
Beta-156379	2.8967	9.9058	2360	70	Neolithic	Cameroon	Bwambé	2002 - Inventaire des sites archéologiques de Kribi à Campo: étude préliminaire des sites Malongo 1, Nlendé-Dibé et Boussibiliga - Mémoire de Maîtrise, Université de Yaoundé 1.
Beta-156382	2.8967	9.9058	2410	60	Neolithic	Cameroon	Bwambé	2001 - Surveillance archéologique de l’axe routier Lolodorf-Kribi-Campo - Rapport final du volet de protection du patrimoine culturel, Coopération Cameroun-Union Européenne
Beta-156383	2.8967	9.9058	2460	70	Neolithic	Cameroon	Bwambé	2001 - Surveillance archéologique de l’axe routier Lolodorf-Kribi-Campo - Rapport final du volet de protection du patrimoine culturel, Coopération Cameroun-Union Européenne
Beta-143017	2.8967	9.9058	2520	70	Neolithic	Cameroon	Bwambé	2000 - Les premiers résultats de la recherche archéologique dans le sanctuaire de Banyang Mbo (Sud-Ouest du Cameroun) - L'Anthropologie,104: 341-354
Beta-156380	2.8967	9.9058	2550	90	Neolithic	Cameroon	Bwambé	2002 - Inventaire des sites archéologiques de Kribi à Campo: étude préliminaire des sites Malongo 1, Nlendé-Dibé et Boussibiliga - Mémoire de Maîtrise, Université de Yaoundé 1.
Erl-12254	3.3921	13.8554	2559	40	Ancient Iron Age	Cameroon	Bagofit Bgf 08/9	2009 - Preliminary report on the excavations at Bagofit and Mampang, East Province, Cameroon - Nyame Akuma, 72: 67-73
KIA-27028	2.4678	11.1678	1718	32	Ancient Iron Age	Cameroon	Akonétye	2008 - On the Early Iron Age in Southern Cameroon: the sites of Akonetye - Journal of African Archaeology, 6 (2): 183-202.
KIA-27029	2.4678	11.1678	1719	30	Ancient Iron Age	Cameroon	Akonétye	2008 - On the Early Iron Age in Southern Cameroon: the sites of Akonetye - Journal of African Archaeology, 6 (2): 183-202.
KIA-27033	2.4678	11.1678	1732	24	Ancient Iron Age	Cameroon	Akonétye	2008 - On the Early Iron Age in Southern Cameroon: the sites of Akonetye - Journal of African Archaeology, 6 (2): 183-202
KIA-27027	2.4678	11.1678	1747	32	Ancient Iron Age	Cameroon	Akonétye	2008 - On the Early Iron Age in Southern Cameroon: the sites of Akonetye - Journal of African Archaeology, 6 (2): 183-202.
Erl-12258	3.5824	13.1238	1761	38	Ancient Iron Age	Cameroon	Mampang Mpg 08/8	2009 - Preliminary report on the excavations at Bagofit and Mampang, East Province, Cameroon - Nyame Akuma, 72: 67-73.
KIA-29608	2.6325	11.5681	1849	26	Ancient Iron Age	Cameroon	Minyin	2008 - On the Early Iron Age in Southern Cameroon: the sites of Akonetye - Journal of African Archaeology, 6 (2): 183-202.
KIA-29605	2.6325	11.5681	1871	35	Ancient Iron Age	Cameroon	Minyin	2008 - On the Early Iron Age in Southern Cameroon: the sites of Akonetye - Journal of African Archaeology, 6 (2): 183-202.
KIA-29606	2.6325	11.5681	1922	24	Ancient Iron Age	Cameroon	Minyin	2008 - On the Early Iron Age in Southern Cameroon: the sites of Akonetye - Journal of African Archaeology, 6 (2): 183-202.
KIA-29600	2.5444	11.7069	2198	30	Ancient Iron Age	Cameroon	Abang Minko'o	2006 - Pits, graves, and grains : archaeological and archaeobotanical research in southern Cameroon - Journal of African Archaeology, 4, 2: 273-298.
KIA-29602	2.5444	11.7069	2249	28	Ancient Iron Age	Cameroon	Abang Minko'o	2006 - Pits, graves, and grains : archaeological and archaeobotanical research in southern Cameroon - Journal of African Archaeology, 4, 2: 273-298.
KIA-29698	2.5444	11.7069	2181	41	Ancient Iron Age	Cameroon	Abang Minko'o	2006 - Pits, graves, and grains : archaeological and archaeobotanical research in southern Cameroon - Journal of African Archaeology, 4, 2: 273-298.
KIA-29598	2.5444	11.7069	2236	26	Ancient Iron Age	Cameroon	Abang Minko'o	2006 - Pits, graves, and grains : archaeological and archaeobotanical research in southern Cameroon - Journal of African Archaeology, 4, 2: 273-298.
KIA-29599	2.5444	11.7069	2286	30	Ancient Iron Age	Cameroon	Abang Minko'o	2006 - Pits, graves, and grains : archaeological and archaeobotanical research in southern Cameroon - Journal of African Archaeology, 4, 2: 273-298.
UTC-13256	-0.9	10.8833	1738	48	Ancient Iron Age	Gabon	Mimongo	2007 - Prospection archéologique dans le sud du Gabon - Nyame Akuma, 67: 26-35.
UTC-13255	-0.9	10.8833	1784	42	Ancient Iron Age	Gabon	Mimongo	2007 - Prospection archéologique dans le sud du Gabon - Nyame Akuma, 67: 26-35.
KI-2885	1	17.1833	1800	90	Ancient Iron Age	Cameroon	Munda	1992 - The central african rain forest : historical speculations and archaeological facts - World Archaeology, 24, 1: 1-24.
KI-2886	1	17.1833	1910	80	Ancient Iron Age	Congo	Munda	1992 - The central african rain forest : historical speculations and archaeological facts - World Archaeology, 24, 1: 1-24.
KI-2881	1	17.1833	1990	45	Ancient Iron Age	Congo	Munda	1992 - The central african rain forest : historical speculations and archaeological facts - World Archaeology, 24, 1: 1-24.
KI-2887	1	17.1833	2020	180	Ancient Iron Age	Congo	Munda	1992 - The central african rain forest : historical speculations and archaeological facts - World Archaeology, 24, 1: 1-24.
Beta-182560	3.8098	11.3804	2170	70	Ancient Iron Age	Cameroon	Zoatoupsi (Eca 236)	2005 - Komé to Ebomé; archaeological research for the Chad Export Project, 1999-2003 - Journal of African Archaeology, 3(2): 175-193.
Beta-182557	3.7406	11.3733	1590	60	Ancient Iron Age	Cameroon	Binguela 2 (Eca 228)	2005 - Komé to Ebomé; archaeological research for the Chad Export Project, 1999-2003 - Journal of African Archaeology, 3(2): 175-193.
Beta-182559	3.7406	11.3733	1630	70	Ancient Iron Age	Cameroon	Binguela 2 (Eca 228)	2005 - Komé to Ebomé; archaeological research for the Chad Export Project, 1999-2003 - Journal of African Archaeology, 3(2): 175-193.
Gif-10103	-0.1278	11.5889	1950	40	Ancient Iron Age	Gabon	Okanda 6	2001 - Archéologie du peuplement Holocène de la réserve de faune de la Lopé - Gabon, Thèse de Doctorat, Université Libre de Bruxelles.
Oxa-7604	-0.1278	11.5889	2160	35	Ancient Iron Age	Gabon	Okanda 6	2001 - Archéologie du peuplement Holocène de la réserve de faune de la Lopé - Gabon, Thèse de Doctorat, Université Libre de Bruxelles.
Tx-6256	-4.6833	11.9167	2280	70	Neolithic	Congo	Tchissanga	2006 - Pits, graves, and grains : archaeological and archaeobotanical research in southern Cameroon - Journal of African Archaeology, 4, 2: 273-298.
Hv-10582	3.8167	11.5	2900	110	Neolithic / Ancient Iron Age	Cameroon	Obobogo	1992 - Sédentarisation, agriculture et métallurgie du Sud-Cameroun: synthèse des recherches depuis 1978 - In: Essomba J.-M. Ed. ''L'archéologie au Cameroun : Actes du premier colloque international de Yaoundé (6-9 janvier 1986)'' Karthala, p. 247-162
Arc-530	-0.0667	11.1167	2390	65	Neolithic	Gabon	Otoumbi 13	1993 - Préhistoire de la moyenne vallée de l'Ogooué (Gabon) - TDM, 96, Paris éd. De l'ORSTOM.
Gif-8153	0.6431	9.4108	810	30	Recent Iron Age	Gabon	Bolokoboué	1995 - Gabon : 100 000 ans d'Histoire - Centre Culturel Français Saint-Exupery, éd. Sépia.
Arc-343	0.4833	9.5167	1900	50	Ancient Iron Age	Gabon	Oveng 1	1995 - Gabon : 100 000 ans d'Histoire - Centre Culturel Français Saint-Exupery, éd. Sépia.
Hv-13430	0.45	9.4653	565	50	Recent Iron Age	Gabon	Charbonnages Butte 56 ( Bolokoboué )	2005 - Des premiers villages aux premiers européens autour de l'estuaire du Gabon. Quatre millénaire d'interactions entre l'homme et son milieu. - Thèse de Doctorat, Université Libre de Bruxelles.
Lv-1945	3.3628	11.5072	2310	90	Neolithic / Ancient Iron Age	Cameroon	Nkang	1992 - Ndindan: archaeological synthesis of a site dating back to three millenia ago in Yaounde (Cameroon) - L'Anthropologie,106: 159-172.
B-264	-8.11	26.26	1070	200	Recent Iron Age	DRC	Sanga	1977 - Sanga: New Excavations, More Data, and Some Related Problems - The Journal of African History, Vol. 18, 3: 321-337
Gif-5698	-1.028	15.359	2660	100	LSA	ROC	Boundji	1985 - Les datations radiométriques du quaternaire de la République populaire du Congo
Gif-5220	-1.333	15.533	2960	100	LSA	ROC	Abala	1985 - Les datations radiométriques du quaternaire de la République populaire du Congo
Beta-59106	1.34	28.51	3020	100	LSA	DRC	Ituri	1996 - The ecological basis of hunter-gatherer subsistence in African rain forests: The Mbuti of eastern Zaire. Human Ecology, 14 (1986), pp. 29-55
Gif-5696	-1.833	15.833	3190	100	LSA	ROC	Gamboma	1985 - Les datations radiométriques du quaternaire de la République populaire du Congo
Gif-6427	-1.7	13.63	3250	80	LSA	Gabon	Plateau de Mpassa	2005 - Des premiers villages aux premiers européens autour de l'estuaire du Gabon : quatre millénaires d'interactions entre l'homme et son milieu
Gif-4545	-2.917	14.633	3660	100	LSA	ROC	Mouambe	1985 - Les datations radiométriques du quaternaire de la République populaire du Congo
L-349A	-1.695	29.257	12450	350	LSA	Rwanda	Gisenyi	1982 - The archaeology of Central Africa. Graz: Akademische Druck- u. Verlagsanstalt, 1982. 100 pp., 40 figs., 32 pls. (8 in colour).
L-349B	-1.601	29.028	14000	600	LSA	DRC	Kirotshe	1982 - The archaeology of Central Africa. Graz: Akademische Druck- u. Verlagsanstalt, 1982. 100 pp., 40 figs., 32 pls. (8 in colour).
Gif-5701	-1.117	15.95	31000	2200	MSA	ROC	Oyo	1985 - Les datations radiométriques du quaternaire de la République populaire du Congo
Gif-5218	-0.5	15.917	33800	800	MSA	ROC	Owando	1985 - Les datations radiométriques du quaternaire de la République populaire du Congo
Hv-10580	3.8167	11.5	2055	70	Ancient Iron Age	Cameroon	Obobogo	1992 - Sédentarisation, agriculture et métallurgie du Sud-Cameroun: synthèse des recherches depuis 1978 - In: Essomba J.-M. Ed. ''L'archéologie au Cameroun : Actes du premier colloque international de Yaoundé (6-9 janvier 1986)'' Karthala, p. 247-162.
Beta-15057	1.3858	11.6397	3390	70	Ancient Iron Age	Gabon	Koualessis	2005 - Des premiers villages aux premiers européens autour de l'estuaire du Gabon. Quatre millénaire d'interactions entre l'homme et son milieu. - Thèse de Doctorat, Université Libre de Bruxelles
Gif-8162	-3.3333	15.4667	80	30	Recent Iron Age	Congo	Mah 2	1997 - Métallurgie et politique en Afrique Centrale, deux mille ans de vestiges sur les plateaux bateke (Gabon, Congo, Zaïre) - Khartala, Paris.
OBDY-1114	6.1333	15.3333	60	30	Recent Iron Age	CAR	Ndio, Site 75	1993 - La question des datations des mégalithes de Centrafrique : nouvelles perspectives - In: Barreteau D., Von Graffenried C., eds, ORSTOM, Paris, 51-75.
Gif-7130	-0.0675	11.0917	2400	50	Ancient Iron Age	Gabon	Otoumbi 2	1993 - Préhistoire de la moyenne vallée de l'Ogooué (Gabon) - TDM, 96, Paris éd. De l'ORSTOM.
Beta-14828	0.5	9.3833	5950	70	LSA	Gabon	Sablieres	1995 - Gabon : 100 000 ans d'Histoire - Centre Culturel Fran√ßais Saint-Exupery, ed. Sepia
Gif-6907	0.5	9.3833	6450	80	LSA	Gabon	Sablieres	1995 - Gabon : 100 000 ans d'Histoire - Centre Culturel Fran√ßais Saint-Exupery, ed. Sepia.
Beta-29774	-2.2333	11.3333	7180	220	LSA	Gabon	Lac Noir De Ndende	1995 - Gabon : 100 000 ans d'Histoire - Centre Culturel Fran√ßais Saint-Exupery, ed. Sepia
Beta-16742	-0.2186	11.5875	7670	80	LSA	Gabon	Lope 2	1993 - Prehistoire de la moyenne vallee de l'Ogooue (Gabon) - TDM, 96, Paris ed. De l'ORSTOM
BM-2425	6.0502	10.2035	4180	160	Neolithic	Cameroon	Mbi Crater	1998 - Ten years of archaeological research in the Bamenda Grassfields - in: Delneuf M., Essomba J.-M., Froment A. (ed.), Paléo-anthropologie en Afrique centrale. Un bilan de l'archéologie au Cameroun, L'Harmattan, Paris, 193-202
Gif-7775	-0.18	11.36	1730	60	Ancient Iron Age	Gabon	Mingoué 5	1993 - Préhistoire de la moyenne vallée de l'Ogooué (Gabon) - TDM, 96, Paris éd. De l'ORSTOM.
Beta-16943	-0.875	9.15	2290	90	Ancient Iron Age	Gabon	Mbilapé 2	2005 - Des premiers villages aux premiers européens autour de l'estuaire du Gabon. Quatre millénaire d'interactions entre l'homme et son milieu. - Thèse de Doctorat, Université Libre de Bruxelles.
Gif-A99340	-0.2083	11.5944	2390	79	Ancient Iron Age	Gabon	Lopé 6	2005 - Des premiers villages aux premiers européens autour de l'estuaire du Gabon. Quatre millénaire d'interactions entre l'homme et son milieu. - Thèse de Doctorat, Université Libre de Bruxelles.
Beta-74284	0.5056	9.4167	10030	60	Ancient Iron Age	Gabon	Agondjé	2005 - Des premiers villages aux premiers européens autour de l'estuaire du Gabon. Quatre millénaire d'interactions entre l'homme et son milieu. - Thèse de Doctorat, Université Libre de Bruxelles.
Gif-8161	-3.85	15.65	110	80	Recent Iron Age	Congo	Ingamfini 2	1997 - Métallurgie et politique en Afrique Centrale, deux mille ans de vestiges sur les plateaux bateke (Gabon, Congo, Zaïre) - Khartala, Paris.
Gif-8156	-3.8781	14.8842	130	50	Recent Iron Age	Congo	Masamasa 1	1990 - Paysages quaternaires de l'Afrique centrale atlantique - ORSTOM ed., Paris.
Gif-9396	-2.4167	14.5833	180	50	Recent Iron Age	Congo	Ngoulonkila 2	1997 - Métallurgie et politique en Afrique Centrale, deux mille ans de vestiges sur les plateaux bateke (Gabon, Congo, Zaïre) - Khartala, Paris.
Gif-6502	-2.2333	12.7833	200	100	Recent Iron Age	Congo	Konga	1997 - Métallurgie et politique en Afrique Centrale, deux mille ans de vestiges sur les plateaux bateke (Gabon, Congo, Zaïre) - Khartala, Paris.
Gif-9403	-3.5833	15.25	270	60	Recent Iron Age	Congo	Oka	1997 - Métallurgie et politique en Afrique Centrale, deux mille ans de vestiges sur les plateaux bateke (Gabon, Congo, Zaïre) - Khartala, Paris.
Lv-1534	-3.8728	13.7497	280	60	Recent Iron Age	Congo	Moubiri	1990 - Paysages quaternaires de l'Afrique centrale atlantique - ORSTOM ed., Paris.
Gif-8160	-3.0333	15.3333	300	90	Recent Iron Age	Congo	Inoni	1997 - Métallurgie et politique en Afrique Centrale, deux mille ans de vestiges sur les plateaux bateke (Gabon, Congo, Zaïre) - Khartala, Paris.
Gif-8163	-3.4667	15.3333	410	50	Recent Iron Age	Congo	Ingolo	1997 - Métallurgie et politique en Afrique Centrale, deux mille ans de vestiges sur les plateaux bateke (Gabon, Congo, Zaïre) - Khartala, Paris.
Gif-8606	-2.5167	15.25	470	40	Recent Iron Age	Congo	Ossa	1997 - Métallurgie et politique en Afrique Centrale, deux mille ans de vestiges sur les plateaux bateke (Gabon, Congo, Zaïre) - Khartala, Paris.
Gif-9394	-3.45	15.7	500	50	Recent Iron Age	Congo	Imbama	1997 - Métallurgie et politique en Afrique Centrale, deux mille ans de vestiges sur les plateaux bateke (Gabon, Congo, Zaïre) - Khartala, Paris.
CRG-862	-4.25	14.4167	570	50	Recent Iron Age	Congo	Tsabouka	1997 - Métallurgie et politique en Afrique Centrale, deux mille ans de vestiges sur les plateaux bateke (Gabon, Congo, Zaïre) - Khartala, Paris.
LV-1532	-3.8728	13.7497	610	90	Recent Iron Age	Congo	Moubiri	1997 - Métallurgie et politique en Afrique Centrale, deux mille ans de vestiges sur les plateaux bateke (Gabon, Congo, Zaïre) - Khartala, Paris.
Gif-5986	-4.3092	14.2666	660	80	Recent Iron Age	Congo	Mpassa Ferme	1997 - Métallurgie et politique en Afrique Centrale, deux mille ans de vestiges sur les plateaux bateke (Gabon, Congo, Zaïre) - Khartala, Paris.
Gif-7437	-3.6333	15.2167	670	50	Recent Iron Age	Congo	Itebe	1997 - Métallurgie et politique en Afrique Centrale, deux mille ans de vestiges sur les plateaux bateke (Gabon, Congo, Zaïre) - Khartala, Paris.
LV-1531	-3.8728	13.7497	690	50	Recent Iron Age	Congo	Moubiri	1997 - Métallurgie et politique en Afrique Centrale, deux mille ans de vestiges sur les plateaux bateke (Gabon, Congo, Zaïre) - Khartala, Paris.
CRG-865	-4.25	14.4167	750	70	Recent Iron Age	Congo	Tsabouka	1997 - Métallurgie et politique en Afrique Centrale, deux mille ans de vestiges sur les plateaux bateke (Gabon, Congo, Zaïre) - Khartala, Paris.
Gif-8154	-2.7	15.2833	860	40	Recent Iron Age	Congo	Impe	1997 - Métallurgie et politique en Afrique Centrale, deux mille ans de vestiges sur les plateaux bateke (Gabon, Congo, Zaïre) - Khartala, Paris.
LV-1533	-3.8728	13.7497	860	50	Recent Iron Age	Congo	Moubiri	1997 - Métallurgie et politique en Afrique Centrale, deux mille ans de vestiges sur les plateaux bateke (Gabon, Congo, Zaïre) - Khartala, Paris.
Gif-8970	-2.3167	14.5333	870	40	Recent Iron Age	Congo	Kankouara 1	1997 - Métallurgie et politique en Afrique Centrale, deux mille ans de vestiges sur les plateaux bateke (Gabon, Congo, Zaïre) - Khartala, Paris.
Gif-8155	-3.0167	15.6667	880	50	Recent Iron Age	Congo	Inoni Falaise	1997 - Métallurgie et politique en Afrique Centrale, deux mille ans de vestiges sur les plateaux bateke (Gabon, Congo, Zaïre) - Khartala, Paris.
Gif-9395	-3.1667	16.05	900	40	Recent Iron Age	Congo	Okieni	1997 - Métallurgie et politique en Afrique Centrale, deux mille ans de vestiges sur les plateaux bateke (Gabon, Congo, Zaïre) - Khartala, Paris.
Gif-8159	-2.4333	14.5833	960	30	Recent Iron Age	Congo	Ngoulonkila	1997 - Métallurgie et politique en Afrique Centrale, deux mille ans de vestiges sur les plateaux bateke (Gabon, Congo, Zaïre) - Khartala, Paris.
Gif-8607	-3.3443	15.4858	960	60	Recent Iron Age	Congo	Mah 1	1997 - Métallurgie et politique en Afrique Centrale, deux mille ans de vestiges sur les plateaux bateke (Gabon, Congo, Zaïre) - Khartala, Paris.
Gif-7436	-3.355	15.1035	1120	50	Recent Iron Age	Congo	Ntsimou	1997 - Métallurgie et politique en Afrique Centrale, deux mille ans de vestiges sur les plateaux bateke (Gabon, Congo, Zaïre) - Khartala, Paris.
Gif-8605	-3.8833	15.6667	1260	90	Ancient Iron Age	Congo	Ingamfini 1	1997 - Métallurgie et politique en Afrique Centrale, deux mille ans de vestiges sur les plateaux bateke (Gabon, Congo, Zaïre) - Khartala, Paris.
Gif-9397	-3.8833	14.8833	1350	40	Ancient Iron Age	Congo	Masamasa 1	1997 - Métallurgie et politique en Afrique Centrale, deux mille ans de vestiges sur les plateaux bateke (Gabon, Congo, Zaïre) - Khartala, Paris.
Gif-5796	-2.3875	14.4514	1460	90	Ancient Iron Age	Congo	Nzabi	1997 - Métallurgie et politique en Afrique Centrale, deux mille ans de vestiges sur les plateaux bateke (Gabon, Congo, Zaïre) - Khartala, Paris.
Gif-8969	-2.3333	14.5833	1650	40	Ancient Iron Age	Congo	Lékana	1997 - Métallurgie et politique en Afrique Centrale, deux mille ans de vestiges sur les plateaux bateke (Gabon, Congo, Zaïre) - Khartala, Paris.
Gif-7434	-1.3667	15.45	1720	60	Ancient Iron Age	Congo	Obélango	1997 - Métallurgie et politique en Afrique Centrale, deux mille ans de vestiges sur les plateaux bateke (Gabon, Congo, Zaïre) - Khartala, Paris.
Beta-182536	7.0943	14.7447	1770	80	Ancient Iron Age	Cameroon	Djaoro Mbama (Eca 047)	2010 - De Komé à Kribi. Archéologie préventive le long de l’oléoduc Tchad-Cameroun, 1999-2004 - Journal of African Archaeology Monograph Serie, vol. 5, Frankfurt : Africa Magna Verlag.
Gif-8609	-4.5167	14.6	1910	50	Ancient Iron Age	Congo	Loukoko 1	1997 - Métallurgie et politique en Afrique Centrale, deux mille ans de vestiges sur les plateaux bateke (Gabon, Congo, Zaïre) - Khartala, Paris.
Beta-182535	7.0943	14.7447	2010	60	Ancient Iron Age	Cameroon	Djaoro Mbama (Eca 047)	2010 - De Komé à Kribi. Archéologie préventive le long de l’oléoduc Tchad-Cameroun, 1999-2004 - Journal of African Archaeology Monograph Serie, vol. 5, Frankfurt : Africa Magna Verlag.
Arc-373	-4.1833	12.2833	2110	60	Ancient Iron Age	Congo	Les Saras	1990 - Un site de fonte du fer récent (300 bp) et original dans le Mayombe congolais : Ganda-Kimpese - Nsi, 8/9: 33-40.
Ly-9350	5.5	12	150	30	Recent Iron Age	Cameroon	Ngweu	2003 - Occupations humaines anciennes et dynamique forestière : approche croisée en plaine Tikar - In: Froment A., Guffroy J. (ed.) Peuplements anciens et actuels de des forêts tropicales IRD Editions, p 127-156.
Gif-6677	-1.9847	11.0333	1010	200	Recent Iron Age	Gabon	Mouila 2	1985 - Recherches archéologiques récentes au Gabon: 1982-1985 - Nyame Akuma, 26, 14-16.
Ly-9348	5.5	12	1470	30	Ancient Iron Age	Cameroon	Mbirijom 1	2003 - Occupations humaines anciennes et dynamique forestière : approche croisée en plaine Tikar - In: Froment A., Guffroy J. (ed.) Peuplements anciens et actuels de des forêts tropicales IRD Editions, p 127-156.
Ly-9347	5.5	12	1575	35	Ancient Iron Age	Cameroon	Mbirijom 1	2003 - Occupations humaines anciennes et dynamique forestière : approche croisée en plaine Tikar - In: Froment A., Guffroy J. (ed.) Peuplements anciens et actuels de des forêts tropicales IRD Editions, p 127-156.
Gif-8740	0.6	10.5	1600	60	Ancient Iron Age	Gabon	Anzem 1	1993 - Préhistoire de la moyenne vallée de l'Ogooué (Gabon) - TDM, 96, Paris éd. De l'ORSTOM.
Ly-9349	5.5	12	1725	35	Ancient Iron Age	Cameroon	Mbirijom 2	2003 - Occupations humaines anciennes et dynamique forestière : approche croisée en plaine Tikar - In: Froment A., Guffroy J. (ed.) Peuplements anciens et actuels de des forêts tropicales IRD Editions, p 127-156.
Gif-6908	-0.0675	11.085	1860	60	Ancient Iron Age	Gabon	Otoumbi 1A	1993 - Préhistoire de la moyenne vallée de l'Ogooué (Gabon) - TDM, 96, Paris éd. De l'ORSTOM.
Gif-6423	-0.0675	11.0917	1970	70	Ancient Iron Age	Gabon	Otoumbi 2B	1993 - Préhistoire de la moyenne vallée de l'Ogooué (Gabon) - TDM, 96, Paris éd. De l'ORSTOM.
Gif-8140	-0.18	11.36	2010	40	Ancient Iron Age	Gabon	Mingoué 1	1993 - Préhistoire de la moyenne vallée de l'Ogooué (Gabon) - TDM, 96, Paris éd. De l'ORSTOM.
Beta-15738	-1.5556	13.1806	2050	100	Ancient Iron Age	Gabon	Moanda 1	1995 - Gabon : 100 000 ans d'Histoire - Centre Culturel Français Saint-Exupery, éd. Sépia
Beta-15063	-0.1708	11.6139	2130	110	Ancient Iron Age	Gabon	Lopé 4	1993 - Préhistoire de la moyenne vallée de l'Ogooué (Gabon) - TDM, 96, Paris éd. De l'ORSTOM.
Beta-182544	3.0606	10.1731	2210	60	Ancient Iron Age	Cameroon	Makouré (Eca 124)	2005 - Komé to Ebomé; archaeological research for the Chad Export Project, 1999-2003 - Journal of African Archaeology, 3(2): 175-193.
Beta-15742	-1.5556	13.1806	2220	90	Ancient Iron Age	Gabon	Moanda 2	1995 - Gabon : 100 000 ans d'Histoire - Centre Culturel Français Saint-Exupery, éd. Sépia.
Beta-14827	2.0339	11.5	360	60	Recent Iron Age	Gabon	85/26	1986 - Métallurgie ancienne du fer au Gabon : Premiers élémnts de synthèse - Muntu, 4-5, 47-55.
Gif-8050	-0.0667	11.1167	500	30	Recent Iron Age	Gabon	Otoumbi 3	1995 - Gabon : 100 000 ans d'Histoire - Centre Culturel Français Saint-Exupery, éd. Sépia.
Beta-182574	4.24	11.28	2020	60	Ancient Iron Age	Cameroon	Ndjoré (Eca 315)	2005 - Komé to Ebomé; archaeological research for the Chad Export Project, 1999-2003 - Journal of African Archaeology, 3(2): 175-193.
Beta-182580	4.5758	13.1208	2020	60	Ancient Iron Age	Cameroon	Doumba (Eca 329)	2005 - Komé to Ebomé; archaeological research for the Chad Export Project, 1999-2003 - Journal of African Archaeology, 3(2): 175-193.
Ly-9171	5.5	12	2300	40	Ancient Iron Age	Cameroon	Gba	2003 - Occupations humaines anciennes et dynamique forestière : approche croisée en plaine Tikar - In: Froment A., Guffroy J. (ed.) Peuplements anciens et actuels de des forêts tropicales IRD Editions, p 127-156.
Beta-14428	-1.5556	13.1806	2330	90	Ancient Iron Age	Gabon	Moanda 2	1995 - Gabon : 100 000 ans d'Histoire - Centre Culturel Français Saint-Exupery, éd. Sépia.
Beta-15059	1.3858	11.6397	2110	70	Ancient Iron Age	Gabon	Koualessis	1995 - Gabon : 100 000 ans d'Histoire - Centre Culturel Français Saint-Exupery, éd. Sépia.
Beta-15062	1.6736	11.5131	270	60	Recent Iron Age	Gabon	Soukoudzap	2005 - Des premiers villages aux premiers européens autour de l'estuaire du Gabon. Quatre millénaire d'interactions entre l'homme et son milieu. - Thèse de Doctorat, Université Libre de Bruxelles.
Gif-8165	1.3858	11.6397	1770	50	Ancient Iron Age	Gabon	Koualessis	1995 - Gabon : 100 000 ans d'Histoire - Centre Culturel Français Saint-Exupery, éd. Sépia.
Beta-29773	-2.2333	11.3333	4590	70	LSA	Gabon	Lac Noir De Ndende	1995 - Gabon : 100 000 ans d'Histoire - Centre Culturel Fran√ßais Saint-Exupery, ed. Sepia
Beta-22082	-2.2333	11.3333	4990	120	LSA	Gabon	Lac Noir De Ndende	1995 - Gabon : 100 000 ans d'Histoire - Centre Culturel Fran√ßais Saint-Exupery, ed. Sepia
Gif-4157	0.3333	9.4667	5040	130	LSA	Gabon	Owendo	1978 - Vers une revision de la nomenclature des industries prehistoriques de l'Afrique centrale. - L'Anthropologie, 72 : 5-36
Beta-22081	-2.2333	11.3333	5420	120	LSA	Gabon	Lac Noir De Ndende	1995 - Gabon : 100 000 ans d'Histoire - Centre Culturel Fran√ßais Saint-Exupery, ed. Sepia
Beta-29772	-2.2333	11.3333	5530	230	LSA	Gabon	Lac Noir De Ndende	1995 - Gabon : 100 000 ans d'Histoire - Centre Culturel Fran√ßais Saint-Exupery, ed. Sepia
Gif-8614	0.4906	9.4125	5580	60	LSA	Gabon	Okala 1	1995 - Gabon : 100 000 ans d'Histoire - Centre Culturel Fran√ßais Saint-Exupery, ed. Sepia
Gif-6175	0.5	9.3833	7500	90	LSA	Gabon	Sablieres	1995 - Gabon : 100 000 ans d'Histoire - Centre Culturel Fran√ßais Saint-Exupery, ed. Sepia
Beta-29777	-2.2333	11.3333	7760	120	LSA	Gabon	Lac Noir De Ndende	1995 - Gabon : 100 000 ans d'Histoire - Centre Culturel Fran√ßais Saint-Exupery, ed. Sepia
Beta-46142	0.4906	9.4125	39690	670	Stone Age	Gabon	Okala 1	1995 - Gabon : 100 000 ans d'Histoire - Centre Culturel Fran√ßais Saint-Exupery, ed. Sepia
Gif-9378	0.4906	9.4125	40000	0	Stone Age	Gabon	Okala 1	1995 - Gabon : 100 000 ans d'Histoire - Centre Culturel Fran√ßais Saint-Exupery, ed. Sepia
Hv-11046	3.8167	11.5	3265	165	Neolithic / Ancient Iron Age / Late Stone Age	Cameroon	Obobogo	1992 - Sédentarisation, agriculture et métallurgie du Sud-Cameroun: synthèse des recherches depuis 1978 - In: Essomba J.-M. Ed. ''L'archéologie au Cameroun : Actes du premier colloque international de Yaoundé (6-9 janvier 1986)'' Karthala, p. 247-162
Gif-6674	-1.6167	13.475	1140	200	Ancient Iron Age	Gabon	Mikouloungou Moanda Pk 29,5	1985 - Recherches archéologiques récentes au Gabon: 1982-1985 - Nyame Akuma, 26, 14-16.
Beta-14830	1.5931	11.5733	1710	60	Ancient Iron Age	Gabon	Oyem 1	1986 - Métallurgie ancienne du fer au Gabon : Premiers élémnts de synthèse - Muntu, 4-5, 47-55.
Gif-8967	0.4906	9.4125	2070	40	Neolithic	Gabon	Okala 1	1995 - Gabon : 100 000 ans d'Histoire - Centre Culturel Français Saint-Exupery, éd. Sépia.
Gif-7435	-4.1833	15.15	1540	60	Ancient Iron Age	Congo	Bimé	1997 - Métallurgie et politique en Afrique Centrale, deux mille ans de vestiges sur les plateaux bateke (Gabon, Congo, Zaïre) - Khartala, Paris.
Si-7065	-0.4	29.3	19870	240	LSA	DRC	Ishango 11	1977 - Radiocarbon Dates from West Central Africa: A Synthesis - Journal of African History, 18 (4): 481-505
Si-7062	-0.4	29.3	20155	245	LSA	DRC	Ishango 11	1977 - Radiocarbon Dates from West Central Africa: A Synthesis - Journal of African History, 18 (4): 481-505
Si-7064	-0.4	29.3	23760	385	LSA	DRC	Ishango 11	1977 - Radiocarbon Dates from West Central Africa: A Synthesis - Journal of African History, 18 (4): 481-505
W-283	-0.4	29.3	21000	500	LSA	DRC	Ishango 11	1977 - Radiocarbon Dates from West Central Africa: A Synthesis - Journal of African History, 18 (4): 481-505
Oxa-4539	5.85	10.0667	6870	80	LSA	Cameroon	Shum Laka	2001 - The Holocene archaeological sequence of Shum Laka rock shelter (Grassfields, western Cameroon) - African Archaeological Review 18: 213-247
Oxa-1362	5.85	10.0667	7040	80	LSA	Cameroon	Shum Laka	2001 - The Holocene archaeological sequence of Shum Laka rock shelter (Grassfields, western Cameroon) - African Archaeological Review 18: 213-247
Oxa-5203	5.85	10.0667	7150	70	LSA	Cameroon	Shum Laka	2001 - The Holocene archaeological sequence of Shum Laka rock shelter (Grassfields, western Cameroon) - African Archaeological Review 18: 213-247
Oxa-5207	5.85	10.0667	2940	60	Neolithic	Cameroon	Shum Laka	2001 - The Holocene archaeological sequence of Shum Laka rock shelter (Grassfields, western Cameroon) - African Archaeological Review 18: 213-247
Oxa-5206	5.85	10.0667	3025	60	Neolithic	Cameroon	Shum Laka	2001 - The Holocene archaeological sequence of Shum Laka rock shelter (Grassfields, western Cameroon) - African Archaeological Review 18: 213-247
Oxa-5205	5.85	10.0667	3045	60	Neolithic	Cameroon	Shum Laka	2001 - The Holocene archaeological sequence of Shum Laka rock shelter (Grassfields, western Cameroon) - African Archaeological Review 18: 213-247
Beta-51834	5.85	10.0667	3140	80	Neolithic	Cameroon	Shum Laka	2001 - The Holocene archaeological sequence of Shum Laka rock shelter (Grassfields, western Cameroon) - African Archaeological Review 18: 213-247
Oxa-5204	5.85	10.0667	3300	90	Neolithic	Cameroon	Shum Laka	2001 - The Holocene archaeological sequence of Shum Laka rock shelter (Grassfields, western Cameroon) - African Archaeological Review 18: 213-247
Hv-12203	-0.0167	18.35	65	50	Recent Iron Age	DRC	Bamanya	1985 - Recent Archaeological Research and Dates from Central Africa - The Journal of African History, 26: 129-148.
Beta-182545	4.9726	13.3199	240	60	Recent Iron Age	Cameroon	Yébi (Eca 125)	2005 - Komé to Ebomé; archaeological research for the Chad Export Project, 1999-2003 - Journal of African Archaeology, 3(2): 175-193.
Gif-7438	-4.05	15.1	430	50	Recent Iron Age	Congo	Ngidi	1997 - Métallurgie et politique en Afrique Centrale, deux mille ans de vestiges sur les plateaux bateke (Gabon, Congo, Zaïre) - Khartala, Paris.
Ly-3066	6.3833	10.2833	430	140	Recent Iron Age	Cameroon	Fundong	1992 - Rapport préliminaire sur la métallurgie du groupe Chap. - In: Essomba J.-M. ed., L’Archéologie au Cameroun, Actes du Premier Colloque International de Yaoundé (6-9 Janvier 1986), Paris: Karthala, p. 197-210.
Gif-9402	-2.4333	14.9833	470	50	Recent Iron Age	Congo	Ongia	1997 - Métallurgie et politique en Afrique Centrale, deux mille ans de vestiges sur les plateaux bateke (Gabon, Congo, Zaïre) - Khartala, Paris.
Hv-11402	-11.39	27.32	1555	65	Ancient Iron Age	DRC	Naviundu	1985 - Recent Archaeological Research and Dates from Central Africa - The Journal of African History, 26: 129-148.
SacA 36083	2.484	12.0853	1745	30	Ancient Iron Age	Cameroon	Oloundou	2015 - L'Ancient Iron Age dans le bloc forestier du sud Cameroun: nouvelles données entre Sangmélima et Mintom - Azania: Archaeological Research in Africa, Vol 50 (3), p. 402-417
Hv-11570	-0.0167	18.35	2245	195	Ancient Iron Age	DRC	Bamanya	1985 - Recent Archaeological Research and Dates from Central Africa - The Journal of African History, 26: 129-148.
Beta-182553	5.2864	13.3917	270	70	Recent Iron Age	Cameroon	Lom 1 (Eca 163)	2005 - Komé to Ebomé; archaeological research for the Chad Export Project, 1999-2003 - Journal of African Archaeology, 3(2): 175-193.
Erl-12261	2.5543	11.5954	1905	39	Ancient Iron Age	Cameroon	Nkpwala Esse Nkp 08/6	2009 - Preliminary report on the excavations at Bagofit and Mampang, East Province, Cameroon - Nyame Akuma, 72: 67-73.
Erl-12253	3.3921	13.8554	1923	39	Ancient Iron Age	Cameroon	Bagofit Bgf 08/6	2009 - Preliminary report on the excavations at Bagofit and Mampang, East Province, Cameroon - Nyame Akuma, 72: 67-73.
Erl-12262	2.5543	11.5954	1953	38	Ancient Iron Age	Cameroon	Nkpwala Esse Nkp 08/8	2009 - Preliminary report on the excavations at Bagofit and Mampang, East Province, Cameroon - Nyame Akuma, 72: 67-73.
Beta-15058	1.3858	11.6397	1920	60	Ancient Iron Age	Gabon	Koualessis	1995 - Gabon : 100 000 ans d'Histoire - Centre Culturel Français Saint-Exupery, éd. Sépia.
Os-21251	2.118	28.573	715	45	LSA	DRC	Matangai T.NW	2003 - Archaeological Site Formation in Rain Forests: Insights From the Ituri Rock Shelters, Congo
Beta-169186	2.396	10.071	1070	60	Stone Age	Cameroon	Akok Benyat 2	2013 - Climatic and cultural changes in the west Congo Basin forests over the past 5000 years. Philosophical Transactions of the Royal Society B: Biological Sciences, 368(1625), 20120304.
Utc-Nr-5076	1.737	28.811	1080	41	LSA	DRC	Makubasi NW o.	2003 - Archaeological Site Formation in Rain Forests: Insights From the Ituri Rock Shelters, Congo
Gif-10203	-0.587	11.533	2200	40	LSA	Gabon	Oumoundo 4	2002 - Synthèse des données archéologiques récentes sur le peuplement à l’Holocène de la réserve de faune de la Lopé, Gabon. L'Anthropologie, 106(1), 135-158.
Beta-18729	-1.5	9.499	2550	120	LSA	Gabon	Ikengue 1	2005 - Des premiers villages aux premiers européens autour de l'estuaire du Gabon : quatre millénaires d'interactions entre l'homme et son milieu
Gif-8150	-3.55	14.55	2680	50	LSA	Gabon	Galintsoa	1991 - Archéologie des plateaux et collines Teke (R.P.Congo): de nouvelles donnes. Nsi, 8/9: 24-32.
b-127079	1.532	28.208	2790	70	LSA	ROC	Lengbe	2003 - Archaeological Site Formation in Rain Forests: Insights From the Ituri Rock Shelters, Congo
TX 7021	-4.34	11.65	2950	80	LSA	ROC	Gray sand	2012 - Pride, prejudice, plunder and preservation: archaeology and the re-envisioning of ethnogenesis on the Loango coast of the Republic of Congo. Antiquity, 86(332), 383.
Lv-46	-4.28	15.28	2980	160	LSA	DRC	Amba	1977 - Radiocarbon Dates from West Central Africa: A Synthesis - Journal of African History, 18 (4): 481-505
Hv-6254	-5.77	14.8	2985	95	LSA	DRC	Kwimba	1990 - Paysages quaternaires de l'Afrique centrale atlantique - ORSTOM ed., Paris
OBDY-597	6.13	15.33	3010	220	LSA	CAR	Ndio	1991 - Etude du megalithisme dans le Nord-Ouest de la republique centrafricaine. - Thèse de doctorat des Universites, Universite de Paris X - Nanterre, 2 tomes
OBDY-1111	6.13	15.33	3530	100	LSA	CAR	Ndio	1999 - Societe prehistoriques et megalithes dans le nord-ouest de la Republique Centrafricaine - British Archaeological Reports 768, Cambridge Monographs in African Archaeology 46. Archeopress, Oxford
Beta-169187	2.396	10.071	3650	70	LSA	Cameroon	Akok Benyat 2	2013 - Climatic and cultural changes in the west Congo Basin forests over the past 5000 years. Philosophical Transactions of the Royal Society B: Biological Sciences, 368(1625), 20120304.
Beta-74286	-1.9167	9.3167	3680	60	LSA	Gabon	Iguela 2	2005 - Des premiers villages aux premiers européens autour de l'estuaire du Gabon : quatre millénaires d'interactions entre l'homme et son milieu
Beta-74286	-1.9167	9.3167	3680	60	LSA	Gabon	Iguela 2	1995 - Gabon : 100 000 ans d'Histoire - Centre Culturel Fran√ßais Saint-Exupery, ed. Sepia
Beta-74286	-1.92	9.32	3680	60	LSA	Gabon	Iguela 2	2005 - Des premiers villages aux premiers européens autour de l'estuaire du Gabon : quatre millénaires d'interactions entre l'homme et son milieu
Beta-74286	-1.92	9.32	3680	60	LSA	Gabon	Iguela 2	1995 - Gabon : 100 000 ans d'Histoire - Centre Culturel Fran√ßais Saint-Exupery, ed. Sepia
Gif-6504	-3.33	15.124	3700	90	LSA	RoC	Ntsimou	2001 - Archeologie du peuplement Holoc√®ne de la reserve de faune de la Lope - Gabon, Th√®se de Doctorat, Universite Libre de Bruxelles
Gif-2225	-10.24	25.09	3840	140	LSA	DRC	Kamoa	1977 - Radiocarbon Dates from West Central Africa: A Synthesis - Journal of African History, 18 (4): 481-505
Beta-18728	-1.5	9.4986	3850	90	LSA	Gabon	Ikengue 1	1995 - Gabon : 100 000 ans d'Histoire - Centre Culturel Fran√ßais Saint-Exupery, ed. Sepia
Gif-2206	-4.75	11.85	3860	130	LSA	ROC	Pointe Noire	1977 - Radiocarbon Dates from West Central Africa: A Synthesis - Journal of African History, 18 (4): 481-505
Lv-288	-4.2038	15.1245	3870	90	LSA	DRC	Kinsuka	1977 - Radiocarbon Dates from West Central Africa: A Synthesis - Journal of African History, 18 (4): 481-505
Beta-20068	-1.2653	10.6167	3890	140	LSA	Gabon	Mandilou 2	1995 - Gabon : 100 000 ans d'Histoire - Centre Culturel Fran√ßais Saint-Exupery, ed. Sepia
Gif-9391	-0.484	12.451	3900	70	LSA	Gabon	Grotte Paouan	2005 - Des premiers villages aux premiers européens autour de l'estuaire du Gabon : quatre millénaires d'interactions entre l'homme et son milieu
Gif-9391	-0.4842	12.4515	3900	70	LSA	Gabon	Grotte Paouan 1	2001 - Archeologie du peuplement Holoc√®ne de la reserve de faune de la Lope - Gabon, Th√®se de Doctorat, Universite Libre de Bruxelles
Gif-459	-3.5	14.3	4030	200	LSA	ROC	Grotte De Bitorri	1977 - Radiocarbon Dates from West Central Africa: A Synthesis - Journal of African History, 18 (4): 481-505
Hv-4215	10	25.49	4235	100	LSA	DRC	Kamoa	1977 - Radiocarbon Dates from West Central Africa: A Synthesis - Journal of African History, 18 (4): 481-505
Gif-10438	-0.12	11.55	4500	50	LSA	Gabon	Okanda 5	2001 - Archeologie du peuplement Holoc√®ne de la reserve de faune de la Lope - Gabon, Th√®se de Doctorat, Universite Libre de Bruxelles
Gif-10438	-0.12	11.55	4500	50	LSA	Gabon	Okanda 5	2002 - Synthèse des données archéologiques récentes sur le peuplement à l’Holocène de la réserve de faune de la Lopé, Gabon. L'Anthropologie, 106(1), 135-158.
Gif-5434	-4.2833	15.2667	4580	110	LSA	ROC	Pointe Bacongo	1985 - Recent Archaeological Research and Dates from Central Africa - The Journal of African History, 26: 129-148
Beta-20789	0.32	9.35	4810	80	LSA	Gabon	Riviere Denis 1	2005 - Des premiers villages aux premiers europeens autour de l'estuaire du Gabon. Quatre millenaire d'interactions entre l'homme et son milieu. - Th√®se de Doctorat, Universite Libre de Bruxelles
Beta-18731	-1.5	9.4986	4830	290	LSA	Gabon	Ikengue 1	1995 - Gabon : 100 000 ans d'Histoire - Centre Culturel Fran√ßais Saint-Exupery, ed. Sepia
Gif-2209	-4.75	11.85	4920	140	LSA	ROC	Pointe Noire	1977 - Radiocarbon Dates from West Central Africa: A Synthesis - Journal of African History, 18 (4): 481-505
b-18734	-1.5	9.4986	5160	100	LSA	Gabon	Ikengue 1	1988 - The development of an Early Iron Age prehistory in Gabon. Current Anthropology, 29(1), 179-184.
Beta-182539	3.0631	10.2189	5490	70	LSA	Cameroon	Ndtoua (Eca 068)	2005 - Kome to Ebome; archaeological research for the Chad Export Project, 1999-2003 - Journal of African Archaeology, 3(2): 175-193
b-29772	-2.2333	11.3333	5530	230	LSA	Gabon	Ndende	1988 - The development of an Early Iron Age prehistory in Gabon. Current Anthropology, 29(1), 179-184.
Hv-10586	6.11	10.42	5565	120	LSA	DRC	Abeke	1992 - Sedentarisation, agriculture et metallurgie du Sud-Cameroun: synth√®se des recherches depuis 1978 - In: Essomba J.-M. Ed. ''L'archeologie au Cameroun : Actes du premier colloque international de Yaounde (6-9 janvier 1986)'' Karthala, p. 247-162
Gif-9392	-0.4842	12.4515	5570	70	LSA	Gabon	Grotte Paouan 1	2001 - Archeologie du peuplement Holoc√®ne de la reserve de faune de la Lope - Gabon, Th√®se de Doctorat, Universite Libre de Bruxelles
Gif-10176	-0.1333	16.166	5720	110	Stone Age	Gabon	Leledi 10	2001 - Archeologie du peuplement Holoc√®ne de la reserve de faune de la Lope - Gabon, Th√®se de Doctorat, Universite Libre de Bruxelles
GrN-6287	-10	25.49	6025	70	Stone Age	DRC	Kamoa	1977 - Radiocarbon Dates from West Central Africa: A Synthesis - Journal of African History, 18 (4): 481-505
AA-33226	2.118	28.573	6025	70	LSA	DRC	Wataka G.E	2003 - Archaeological Site Formation in Rain Forests: Insights From the Ituri Rock Shelters, Congo
Hv-8963	5.85	10.0667	6070	340	LSA	Cameroon	Shum Laka	1992 - Sedentarisation, agriculture et metallurgie du Sud-Cameroun: synth√®se des recherches depuis 1978 - In: Essomba J.-M. Ed. ''L'archeologie au Cameroun : Actes du premier colloque international de Yaounde (6-9 janvier 1986)'' Karthala, p. 247-162
Beta-25547	0.5333	9.35	6190	80	LSA	Gabon	Nzogobeyok	1995 - Gabon : 100 000 ans d'Histoire - Centre Culturel Fran√ßais Saint-Exupery, ed. Sepia
b-74285	-1.92	9.32	6300	60	LSA	Gabon	Iguela	1995 - Gabon : 100 000 ans d'Histoire - Centre Culturel Fran√ßais Saint-Exupery, ed. Sepia
BM-2496	5.85	10.0667	6360	100	LSA	Cameroon	Shum Laka	1988 - Bamenda in prehistory (the evidence from Fiye Nkwi, Mbi Crater and Shum Laka rockshelters). - PhD diss., University College London
Beta-20060	-2.2333	11.3333	6450	130	LSA	Gabon	Lac Noir De Ndende	1995 - Gabon : 100 000 ans d'Histoire - Centre Culturel Fran√ßais Saint-Exupery, ed. Sepia
Gif-1914	-3.9392	13.7172	6600	130	LSA	ROC	Moussanda	1977 - Radiocarbon Dates from West Central Africa: A Synthesis - Journal of African History, 18 (4): 481-505
Gif-9864	-0.2186	11.5875	6760	120	LSA	Gabon	Lope 2	2001 - Archeologie du peuplement Holoc√®ne de la reserve de faune de la Lope - Gabon, Th√®se de Doctorat, Universite Libre de Bruxelles
Gif-4313	-4.25	13.7667	6890	160	LSA	ROC	Ntadi Yomba	1988 - Gif Natural Radiocarbon Mesurements XI - Radiocarbon, vol 30, n¬∞1, 1988, 61-124
Gif-4392	-4.25	13.7667	7090	140	LSA	ROC	Ntadi Yomba	1982 - New Survey of Archaeological Research and Dates for West-Central and North-Central Africa - The Journal of African History, 23: 1-15
Gif-1642	-0.2186	11.5875	7670	80	LSA	Gabon	Lope 2	2001 - Archeologie du peuplement Holoc√®ne de la reserve de faune de la Lope - Gabon, Th√®se de Doctorat, Universite Libre de Bruxelles
Gif-8157	-4.113	15.12	7690	70	LSA	ROC	Case Barnier II	1991 - Archéologie des plateaux et collines Teke (R.P.Congo): de nouvelles donnes. Nsi, 8/9: 24-32.
Oxa-930	5.85	10.0667	7790	80	LSA	Cameroon	Shum Laka	1992 - Sedentarisation, agriculture et metallurgie du Sud-Cameroun: synth√®se des recherches depuis 1978 - In: Essomba J.-M. Ed. ''L'archeologie au Cameroun : Actes du premier colloque international de Yaounde (6-9 janvier 1986)'' Karthala, p. 247-162
GrN-7220	-4.2833	15.2667	8095	50	LSA	DRC	Gombe	1977 - Radiocarbon Dates from West Central Africa: A Synthesis - Journal of African History, 18 (4): 481-505
Hv-6256	-5.2833	14.8667	8120	460	LSA	DRC	Dimba	1977 - Radiocarbon Dates from West Central Africa: A Synthesis - Journal of African History, 18 (4): 481-505
Oxa-5202	5.85	10.0667	8540	90	LSA	Cameroon	Shum Laka	2001 - The Holocene archaeological sequence of Shum Laka rock shelter (Grassfields, western Cameroon) - African Archaeological Review 18: 213-247
UtC-8027	5.85	10.0667	8550	60	LSA	Cameroon	Shum Laka	2001 - The Holocene archaeological sequence of Shum Laka rock shelter (Grassfields, western Cameroon) - African Archaeological Review 18: 213-247
UtC-8028	5.85	10.0667	8560	60	LSA	Cameroon	Shum Laka	2001 - The Holocene archaeological sequence of Shum Laka rock shelter (Grassfields, western Cameroon) - African Archaeological Review 18: 213-247
Hv-8964	5.85	10.0667	8705	275	LSA	Cameroon	Shum Laka	1998 - Ten years of archaeological research in the Bamenda Grassfields - in: Delneuf M., Essomba J.-M., Froment A. (ed.), Paleo-anthropologie en Afrique centrale. Un bilan de l'archeologie au Cameroun, L'Harmattan, Paris, 193-202
Lv-165	-4.3333	15.3167	8920	160	Tshitolian/LSA	DRC	Cabu 4 (Ex Belgika)	1977 - Radiocarbon Dates from West Central Africa: A Synthesis - Journal of African History, 18 (4): 481-505
UtC-8029	5.85	10.0667	8920	90	LSA	Cameroon	Shum Laka	2001 - The Holocene archaeological sequence of Shum Laka rock shelter (Grassfields, western Cameroon) - African Archaeological Review 18: 213-247
b-8494	5.3092	9.7272	8930	40	LSA	Cameroon	Njuinye	2003 - On microlithic quartz industries at the end of the Pleistocene in Central Africa: the evidence from Shum Laka (NW Cameroon) - African Archaeological Review, 20: 1-24
Oxa-1139	6.0502	10.2035	9050	100	LSA	Cameroon	Mbi Crater	1998 - Ten years of archaeological research in the Bamenda Grassfields - in: Delneuf M., Essomba J.-M., Froment A. (ed.), Paleo-anthropologie en Afrique centrale. Un bilan de l'archeologie au Cameroun, L'Harmattan, Paris, 193-202
Oxa-5636	5.85	10.0667	9096	70	LSA	Cameroon	Shum Laka	2001 - The Holocene archaeological sequence of Shum Laka rock shelter (Grassfields, western Cameroon) - African Archaeological Review 18: 213-247
Gif-9865	-0.2186	11.5875	9170	100	LSA	Gabon	Lope 2	2001 - Archeologie du peuplement Holoc√®ne de la reserve de faune de la Lope - Gabon, Th√®se de Doctorat, Universite Libre de Bruxelles
GrN-8046	-4.2833	15.2667	9675	40	LSA	DRC	Gombe	1985 - Recent Archaeological Research and Dates from Central Africa - The Journal of African History, 26: 129-148.
Lv-164	-4.2038	15.1245	9730	200	LSA	DRC	Kinhasa Plain	1977 - Radiocarbon Dates from West Central Africa: A Synthesis - Journal of African History, 18 (4): 481-505
Lv-164	-4.2038	15.1245	9730	200	LSA	DRC	Kinhasa Plain	1968 - Atlas de préhistoire de la Plaine de Kinshasa. Kinshasa: Université Lovanium.
Oxa-5635	5.85	10.0667	9880	100	LSA	Cameroon	Shum Laka	2003 - On microlithic quartz industries at the end of the Pleistocene in Central Africa: the evidence from Shum Laka (NW Cameroon) - African Archaeological Review, 20: 1-24
AA-33225	2.118	28.573	10015	55	LSA	DRC	Isak Baite SW	2003 - Archaeological Site Formation in Rain Forests: Insights From the Ituri Rock Shelters, Congo
Gif-A97561	-0.2186	11.5875	10320	110	LSA	Gabon	Lope 2	2001 - Archeologie du peuplement Holoc√®ne de la reserve de faune de la Lope - Gabon, Th√®se de Doctorat, Universite Libre de Bruxelles
Gif-A97561	-0.2186	11.5875	10320	110	LSA	Gabon	Lope 2	2001 - Archeologie du peuplement Holoc√®ne de la reserve de faune de la Lope - Gabon, Th√®se de Doctorat, Universite Libre de Bruxelles
Gif-6052	-4.2167	14.15	11500	160	LSA	ROC	Gangalingolo	1985 - Recent Archaeological Research and Dates from Central Africa - The Journal of African History, 26: 129-148
GrN-8050	-4.2833	15.2667	11880	120	LSA	DRC	Gombe	1985 - Recent Archaeological Research and Dates from Central Africa - The Journal of African History, 26: 129-148
Lv-287	-4.549	15.151	12230	250	MSA	DRC	Basoko	1977 - Radiocarbon Dates from West Central Africa: A Synthesis - Journal of African History, 18 (4): 481-505
Lv-287	-4.21	15.17	12230	250	LSA	DRC	Basoko	1977 - Radiocarbon Dates from West Central Africa: A Synthesis - Journal of African History, 18 (4): 481-505
Oxa-5200	5.85	10.0667	12800	110	LSA	Cameroon	Shum Laka	2003 - On microlithic quartz industries at the end of the Pleistocene in Central Africa: the evidence from Shum Laka (NW Cameroon) - African Archaeological Review, 20: 1-24
Bondy-540	-4.85	14.49	13600	400	LSA	ROC	Loukoko II	1991 - Archéologie des plateaux et collines Teke (R.P.Congo): de nouvelles donnes. Nsi, 8/9: 24-32.
Lv-166	-4.53	15.151	15080	480	MSA	DRC	Belgika	1977 - Radiocarbon Dates from West Central Africa: A Synthesis - Journal of African History, 18 (4): 481-505
Lv-166	-4.3333	15.3167	15080	480	LSA/ Upper Lupemban	DRC	Cabu 5	1977 - Radiocarbon Dates from West Central Africa: A Synthesis - Journal of African History, 18 (4): 481-505
GrN-7344	0.1	29.44	16740	150	LSA	DRC	Matupi	1977 - Radiocarbon Dates from West Central Africa: A Synthesis - Journal of African History, 18 (4): 481-505
Os-22245	5.3092	9.7272	17800	180	LSA	Cameroon	Njuinye	2003 - The hunter-gatherer occupation of Atlanticcentral Africa: New evidence from Equatorial Guinea Cam-eroon. InUnder the canopy: The archaeology of tropicalrainforests, ed. J. Mercader, 64–92. New Brunswick: RutgersUniversity Press. (PDF)
Os-22245	5.3092	9.7272	17800	180	LSA	Cameroon	Njuinye	2003 - The hunter-gatherer occupation of Atlanticcentral Africa: New evidence from Equatorial Guinea Cam-eroon. InUnder the canopy: The archaeology of tropicalrainforests, ed. J. Mercader, 64–92. New Brunswick: RutgersUniversity Press. (PDF)
Oxa-7912	5.85	10.0667	18040	100	LSA	Cameroon	Shum Laka	1992 - Sedentarisation, agriculture et metallurgie du Sud-Cameroun: synth√®se des recherches depuis 1978 - In: Essomba J.-M. Ed. ''L'archeologie au Cameroun : Actes du premier colloque international de Yaounde (6-9 janvier 1986)'' Karthala, p. 247-162
Gif-5699	-1	15.5167	18100	400	MSA	ROC	Boundji	1985 - Recent Archaeological Research and Dates from Central Africa - The Journal of African History, 26: 129-148.
Ly-1601d	6.0502	10.2035	18180	820	Stone Age	Cameroon	Mbi Crater	1998 - Ten years of archaeological research in the Bamenda Grassfields - in: Delneuf M., Essomba J.-M., Froment A. (ed.), Paleo-anthropologie en Afrique centrale. Un bilan de l'archeologie au Cameroun, L'Harmattan, Paris, 193-202
Ly-1602d	6.0502	10.2035	18730	690	Stone Age	Cameroon	Mbi Crater	1998 - Ten years of archaeological research in the Bamenda Grassfields - in: Delneuf M., Essomba J.-M., Froment A. (ed.), Paleo-anthropologie en Afrique centrale. Un bilan de l'archeologie au Cameroun, L'Harmattan, Paris, 193-202
Os-21250	1.737	28.811	18800	100	LSA	DRC	Makubasi SE	2003 - Archaeological Site Formation in Rain Forests: Insights From the Ituri Rock Shelters, Congo
Os-21250	1.737	28.811	18800	100	Stone Age	DRC	Makubasi SE	2003 - Archaeological Site Formation in Rain Forests: Insights From the Ituri Rock Shelters, Congo
Gif-5437	-4.7	11.95	19900	700	MSA	ROC	Hinda	1985 - Recent Archaeological Research and Dates from Central Africa - The Journal of African History, 26: 129-148.
Hv-6255	-5.2833	14.8667	20000	650	MSA	DRC	Dimba	1977 - Radiocarbon Dates from West Central Africa: A Synthesis - Journal of African History, 18 (4): 481-505
Oxa-7875	5.85	10.0667	20260	180	LSA	Cameroon	Shum Laka	1992 - Sedentarisation, agriculture et metallurgie du Sud-Cameroun: synth√®se des recherches depuis 1978 - In: Essomba J.-M. Ed. ''L'archeologie au Cameroun : Actes du premier colloque international de Yaounde (6-9 janvier 1986)'' Karthala, p. 247-162.
GrN-6918	0.1	29.44	21210	400	LSA	DRC	Matupi	1977 - Radiocarbon Dates from West Central Africa: A Synthesis - Journal of African History, 18 (4): 481-505
OxTL-200	0.1	29.44	21350	3500	LSA	DRC	Matupi	1977 - Radiocarbon Dates from West Central Africa: A Synthesis - Journal of African History, 18 (4): 481-505
GrN-7347	0.1	29.44	21630	410	LSA	DRC	Matupi	1977 - Radiocarbon Dates from West Central Africa: A Synthesis - Journal of African History, 18 (4): 481-505
GrN-7348	0.1	29.44	22100	240	LSA	DRC	Matupi	1977 - Radiocarbon Dates from West Central Africa: A Synthesis - Journal of African History, 18 (4): 481-505
Lv-163	-4.549	15.151	26000	NA	MSA	DRC	Basoko (Kinhasa Plain)	1977 - Radiocarbon Dates from West Central Africa: A Synthesis - Journal of African History, 18 (4): 481-505
Lv-47	-4.549	15.151	30000	NA	MSA	DRC	Basoko (Kinhasa Plain)	1977 - Radiocarbon Dates from West Central Africa: A Synthesis - Journal of African History, 18 (4): 481-505
Oxa-4944	5.85	10.0667	30300	1600	LSA	Cameroon	Shum Laka	2003 - On microlithic quartz industries at the end of the Pleistocene in Central Africa: the evidence from Shum Laka (NW Cameroon) - African Archaeological Review, 20: 1-24.
Oxa-4945	5.85	10.0667	31700	750	LSA	Cameroon	Shum Laka	2003 - On microlithic quartz industries at the end of the Pleistocene in Central Africa: the evidence from Shum Laka (NW Cameroon) - African Archaeological Review, 20: 1-24
GrN-7349	0.1	29.44	33000	1900	LSA	DRC	Matupi	1977 - Radiocarbon Dates from West Central Africa: A Synthesis - Journal of African History, 18 (4): 481-505
GrN-8055	-4.2833	15.2667	36400	580	MSA	DRC	Gombe	1985 - Recent Archaeological Research and Dates from Central Africa - The Journal of African History, 26: 129-148
GrN-8056	-4.2833	15.2667	37450	650	MSA	DRC	Gombe	1985 - Recent Archaeological Research and Dates from Central Africa - The Journal of African History, 26: 129-148
Gif-11152	-0.0837	11.3134	40010	850	MSA	Gabon	Maboue 5	2001 - Archeologie du peuplement Holoc√®ne de la reserve de faune de la Lope - Gabon, Th√®se de Doctorat, Universite Libre de Bruxelles
Gif-11152	-0.0837	11.3134	40010	850	Stone Age	Gabon	Maboue 5	2001 - Archeologie du peuplement Holoc√®ne de la reserve de faune de la Lope - Gabon, Th√®se de Doctorat, Universite Libre de Bruxelles
GrN-8057	-4.2833	15.2667	46500	1500	MSA	DRC	Gombe	1985 - Recent Archaeological Research and Dates from Central Africa - The Journal of African History, 26: 129-148
Lv-287	-4.761	15.416	>30000	NA	MSA	DRC	Plain Lemba (Kinhasa Plain)	1977 - Radiocarbon Dates from West Central Africa: A Synthesis - Journal of African History, 18 (4): 481-505
GrN-7246	0.1	29.44	>40700	NA	LSA	DRC	Matupi	1977 - Radiocarbon Dates from West Central Africa: A Synthesis - Journal of African History, 18 (4): 481-505
Beta-169187	2.4	10.05	3650	70	LSA	Cameroon	Akok begnat 2	2001 - Surveillance archeologique de l‚Äôaxe routier Lolodorf-Kribi-Campo - Rapport final du volet de protection du patrimoine culturel, Cooperation Cameroun-Union Europeenne
Beta-182548	2.998	10.021	2550	60	LSA	Cameroon	Bissiang	2010 - Komé–Kribi/rescue Archaeology along the Chad–Cameroon Oil Pipeline 1999–2004, Afrika Magna Verlag, Frankfurt.
Beta-182549	2.998	10.021	2770	60	LSA	Cameroon	Bissiang	2010 - Komé–Kribi/rescue Archaeology along the Chad–Cameroon Oil Pipeline 1999–2004. Afrika Magna Verlag, Frankfurt
OxA-5207	5.859	10.078	2940	60	LSA	Cameroon	Shum Laka	Zangato 2000
OxA-5206	5.859	10.078	3025	60	LSA	Cameroon	Shum Laka	2000 - Natural and Cultural Spatial Patterning in the Late Holocene Deposits of Shum Laka Rock Shelter, Cameroon, Journal of Field Archaeology, 27:2, 153-168, DOI: 10.1179/jfa.2000.27.2.153
OxA-5205	5.859	10.078	3045	60	LSA	Cameroon	Shum Laka	2000 - Natural and Cultural Spatial Patterning in the Late Holocene Deposits of Shum Laka Rock Shelter, Cameroon, Journal of Field Archaeology, 27:2, 153-168, DOI: 10.1179/jfa.2000.27.2.153
OxA-5204	5.859	10.078	3300	90	LSA	Cameroon	Shum Laka	2000 - Natural and Cultural Spatial Patterning in the Late Holocene Deposits of Shum Laka Rock Shelter, Cameroon, Journal of Field Archaeology, 27:2, 153-168, DOI: 10.1179/jfa.2000.27.2.153
Gif-4391	-4.25	13.7667	1990	90	LSA	ROC	Ntadi Yomba	1982 - New Survey of Archaeological Research and Dates for West-Central and North-Central Africa - The Journal of African History, 23: 1-15.
Gif-4653	-4.25	13.7667	6890	160	LSA	ROC	Ntadi Yomba	1985 - Recent Archaeological Research and Dates from Central Africa - The Journal of African History, 26: 129-148
Gif-6678	0.5	9.3833	2490	50	Ancient Iron Age	Gabon	Sablières	1986 - recherches récentes sur le paléoenvironnement et l'archéologie au Gabon: 1982-1985 - L'Anthropologie, 90 (2), 201-216
Gif-2232	10.35	14.1514	1720	90	Neolithic	Cameroon	Tsanaga 2	1998 - Etapes du peuplement préhistorique du Nord-Bénoué à la plaine de Maroua - in: Delneuf M., Essomba J.-M., Froment A. (ed.), ''Paléo-anthropologie en Afrique centrale. Un bilan de l'archéologie au Cameroun'' L'Harmattan, Paris, 177-191.
OBDY-125	10.35	14.2	1770	210	Ancient Iron Age	Cameroon	Tsanaga 2	1975 - Contribution à l'étude de la préhistoire au Cameroun septentrional - Éd. ORSTOM, Trav. & Doc. N°43, Paris.
Ly-5200	10.35	14.2	2730	180	Neolithic	Cameroon	Tsanaga 2	1998 - Etapes du peuplement préhistorique du Nord-Bénoué à la plaine de Maroua - in: Delneuf M., Essomba J.-M., Froment A. (ed.), ''Paléo-anthropologie en Afrique centrale. Un bilan de l'archéologie au Cameroun'' L'Harmattan, Paris, 177-191
Beta-17518	-1.5	9.4986	3250	70	Neolithic / LSA	Gabon	Ikengué 1	2005 - Des premiers villages aux premiers européens autour de l'estuaire du Gabon. Quatre millénaire d'interactions entre l'homme et son milieu. - Thèse de Doctorat, Université Libre de Bruxelles
Gif-6504	-3.355	15.1035	3700	90	Neolithic /LSA	Congo	Ntsimou	2001 - Archéologie du peuplement Holocène de la réserve de faune de la Lopé - Gabon, Thèse de Doctorat, Université Libre de Bruxelles
Hv-13431	0.45	9.4653	3295	115	Ancient Iron Age	Gabon	Charbonnages Butte 56 ( Bolokoboué )	2005 - Des premiers villages aux premiers européens autour de l'estuaire du Gabon. Quatre millénaire d'interactions entre l'homme et son milieu. - Thèse de Doctorat, Université Libre de Bruxelles.
Gif-7519	6.1333	15.3333	3430	60	Ancient Iron Age	CAR	T. Balimbé 2, Site 21	1991 - Etude du megalithisme dans le Nord-Ouest de la république centrafricaine. - Thèse de doctorat des Universités, Université de Paris X - Nanterre, 2 tomes
OBDY-1111	6.1333	15.3333	3530	100	Ancient Iron Age	CAR	Balimbé, Site 68	1999 - Société préhistoriques et mégalithes dans le nord-ouest de la République Centrafricaine - British Archaeological Reports 768, Cambridge Monographs in African Archaeology 46. Archeopress, Oxford
Beta-169187	2.3972	10.0528	3650	70	Neolithic / Late Stone Age	Cameroon	Akok Begnat 2	2001 - Surveillance archéologique de l’axe routier Lolodorf-Kribi-Campo - Rapport final du volet de protection du patrimoine culturel, Coopération Cameroun-Union Européenne
Si-2658	6.1333	15.3333	4535	90	Neolithic / LSA	CAR	Bétumé	1982 - Tazunu: megalitic monuments of Central Africa - Azania, 71: 44-77
Gif-11340	0.3222	9.3478	6090	65	Neolithic	Gabon	Rivière Denis 1	2005 - Des premiers villages aux premiers européens autour de l'estuaire du Gabon. Quatre millénaire d'interactions entre l'homme et son milieu. - Thèse de Doctorat, Université Libre de Bruxelles
OBDY-597	6.1333	15.3333	3010	220	Ancient Iron Age	CAR	Dokoko, Site 22	1991 - Etude du megalithisme dans le Nord-Ouest de la république centrafricaine. - Thèse de doctorat des Universités, Université de Paris X - Nanterre, 2 tomes
GrN-8044	-4.2833	15.2667	5450	30	LSA	DRC	Gombe	1985 - Recent Archaeological Research and Dates from Central Africa - The Journal of African History, 26: 129-148
GrN-8048	-4.2833	15.2667	7830	50	LSA	DRC	Gombe	1985 - Recent Archaeological Research and Dates from Central Africa - The Journal of African History, 26: 129-148
GrN-8045	-4.2833	15.2667	8345	45	LSA	DRC	Gombe	1985 - Recent Archaeological Research and Dates from Central Africa - The Journal of African History, 26: 129-148
GrN-8049	-4.2833	15.2667	8350	120	LSA	DRC	Gombe	1985 - Recent Archaeological Research and Dates from Central Africa - The Journal of African History, 26: 129-148
GrN-8047	-4.2833	15.2667	8495	40	LSA	DRC	Gombe	1985 - Recent Archaeological Research and Dates from Central Africa - The Journal of African History, 26: 129-148
GrN-8053	-4.2833	15.2667	10165	50	LSA	DRC	Gombe	1985 - Recent Archaeological Research and Dates from Central Africa - The Journal of African History, 26: 129-148
GrN-8052	-4.2833	15.2667	10410	90	LSA	DRC	Gombe	1985 - Recent Archaeological Research and Dates from Central Africa - The Journal of African History, 26: 129-148
GrN-8051	-4.2833	15.2667	11450	60	LSA	DRC	Gombe	1985 - Recent Archaeological Research and Dates from Central Africa - The Journal of African History, 26: 129-148
Hv-11046	3.8167	11.5	3265	165	LSA	Cameroon	Obobogo	1992 - Sedentarisation, agriculture et metallurgie du Sud-Cameroun: synth√®se des recherches depuis 1978 - In: Essomba J.-M. Ed. ''L'archeologie au Cameroun : Actes du premier colloque international de Yaounde (6-9 janvier 1986)'' Karthala, p. 247-162
Hv-10581	3.8167	11.5	6020	505	LSA	Cameroon	Obobogo	1992 - Sedentarisation, agriculture et metallurgie du Sud-Cameroun: synth√®se des recherches depuis 1978 - In: Essomba J.-M. Ed. ''L'archeologie au Cameroun : Actes du premier colloque international de Yaounde (6-9 janvier 1986)'' Karthala, p. 247-162.
BM-2495	5.85	10.0667	40	40	Recent Iron Age	Cameroon	Shum Laka	1988 - Bamenda in prehistory (the evidence from Fiye Nkwi, Mbi Crater and Shum Laka rockshelters). - PhD diss., University College London.
Beta-51835	5.85	10.0667	200	60	Recent Iron Age	Cameroon	Shum Laka	2001 - The Holocene archaeological sequence of Shum Laka rock shelter (Grassfields, western Cameroon) - African Archaeological Review 18: 213-247.
KI-2428	-0.8182	19.7888	2160	90	Neolithic	DRC	Imbonga	1993 - Central Africa and the archaeology of the equatorial rainforest : reflections on some major topics - In: Shaw T., Sinclair P., Andah B., Okpoko A., eds, The archaeology of Africa : food, metals and towns, Routledge, London, p. 289-329.
Lv-1469	-5.167	14.008	1780	50	Neolithic	DRC	Sakuzi	1986 - The Ngovo group: an industry with polished stone tools and pottery in lower Zaïre - The African Archaeological Review, 4: 103-133.
Lv-1468	-5.167	14.008	1850	50	Neolithic	DRC	Sakuzi	1986 - The Ngovo group: an industry with polished stone tools and pottery in lower Zaïre - The African Archaeological Review, 4: 103-133.
Gif-8130	-0.1056	11.1472	1935	40	Neolithic	Gabon	Epona 1	2001 - Archéologie du peuplement Holocène de la réserve de faune de la Lopé - Gabon, Thèse de Doctorat, Université Libre de Bruxelles.
KI-2433	-0.25	19.5167	2025	70	Ancient Iron Age	DRC	Bokuma	1993 - Central Africa and the archaeology of the equatorial rainforest : reflections on some major topics - In: Shaw T., Sinclair P., Andah B., Okpoko A., eds, The archaeology of Africa : food, metals and towns, Routledge, London, p. 289-329.
GrN-14003	-0.25	19.5167	2090	70	Ancient Iron Age	DRC	Bokuma	1993 - Central Africa and the archaeology of the equatorial rainforest : reflections on some major topics - In: Shaw T., Sinclair P., Andah B., Okpoko A., eds, The archaeology of Africa : food, metals and towns, Routledge, London, p. 289-329.
Ly-4877	3.9044	11.5003	2185	110	Ancient Iron Age	Cameroon	Oliga	2005 - Des premiers villages aux premiers européens autour de l'estuaire du Gabon. Quatre millénaire d'interactions entre l'homme et son milieu. - Thèse de Doctorat, Université Libre de Bruxelles.
GrN-14006	-0.7667	19.6667	2260	80	Neolithic	DRC	Boso Njafo	1993 - Central Africa and the archaeology of the equatorial rainforest : reflections on some major topics - In: Shaw T., Sinclair P., Andah B., Okpoko A., eds, The archaeology of Africa : food, metals and towns, Routledge, London, p. 289-329.
Hv-12840	3.9141	11.504	1015	20	Recent Iron Age	Cameroon	Ndindan	1992 - Ndindan: archaeological synthesis of a site dating back to three millenia ago in Yaounde (Cameroon) - L'Anthropologie,106: 159-172.
Beta-15740	-1.5556	13.1806	1560	100	Ancient Iron Age	Gabon	Moanda 1	2005 - Des premiers villages aux premiers européens autour de l'estuaire du Gabon. Quatre millénaire d'interactions entre l'homme et son milieu. - Thèse de Doctorat, Université Libre de Bruxelles.
Beta-156376	2.7375	9.8778	1570	70	Ancient Iron Age	Cameroon	Boussibiliga 1	2001 - Surveillance archéologique de l’axe routier Lolodorf-Kribi-Campo - Rapport final du volet de protection du patrimoine culturel, Coopération Cameroun-Union Européenne
Beta-9076	-1.6319	13.1417	1600	50	Ancient Iron Age	Gabon	Massango	2005 - Des premiers villages aux premiers européens autour de l'estuaire du Gabon. Quatre millénaire d'interactions entre l'homme et son milieu. - Thèse de Doctorat, Université Libre de Bruxelles.
Beta-10301	-1.5	11.17	1670	50	Ancient Iron Age	Gabon	Lac Bleu De Mouila	1986 - Métallurgie ancienne du fer au Gabon : Premiers élémnts de synthèse - Muntu, 4-5, 47-55.
Beta-9082	-1.5556	13.1806	1850	70	Ancient Iron Age	Gabon	Moanda 1	1986 - Métallurgie ancienne du fer au Gabon : Premiers élémnts de synthèse - Muntu, 4-5, 47-55.
Beta-31412	3.9044	11.5003	1860	70	Ancient Iron Age	Cameroon	Oliga	1998 - Larchéologie de l'Âge du Fer au Cameroun Méridional - in: Delneuf M., Essomba J.-M., Froment A. (ed.), Paléo-anthropologie en Afrique centrale. Un bilan de l'archéologie au Cameroun, L'Harmattan, Paris, 233-247.
Beta-12208	-1.916	11.016	1920	80	Ancient Iron Age	Gabon	Lac Bleu De Mouila	1986 - Métallurgie ancienne du fer au Gabon : Premiers élémnts de synthèse - Muntu, 4-5, 47-55.
Beta-12858	4.0167	11.55	1920	60	Ancient Iron Age	Cameroon	Mfomakap	1998 - Recherches archéologiques au Cameroun méridional: résultats des prospections et hypothèses sur les phases de peuplement - In: Delneuf M., Essomba J.-M., Froment A., ed., Paléo-anthropologie en Afrique centrale. Un bilan de l'archéologie au Cameroun, L'Harmattan, p. 213-224.
KIA-33065	2.4678	11.1678	1934	26	Ancient Iron Age	Cameroon	Akonétye	2008 - On the Early Iron Age in Southern Cameroon: the sites of Akonetye - Journal of African Archaeology, 6 (2): 183-202.
Beta-202228	0.2	11.38	1960	60	Ancient Iron Age	Gabon	Viafé 3-1	2006 - Archéologie de sauvetage sur la route Médoumane Lalara. Vallée de l’Okano - Gabon - Libreville, WCS Editions
Beta-31413	3.9044	11.5003	1960	80	Ancient Iron Age	Cameroon	Oliga	1998 - Larchéologie de l'Âge du Fer au Cameroun Méridional - in: Delneuf M., Essomba J.-M., Froment A. (ed.), Paléo-anthropologie en Afrique centrale. Un bilan de l'archéologie au Cameroun, L'Harmattan, Paris, 233-247.
Beta-15741	-1.5556	13.1806	2050	60	Ancient Iron Age	Gabon	Moanda 1	1995 - Gabon : 100 000 ans d'Histoire - Centre Culturel Français Saint-Exupery, éd. Sépia.
Beta-202230	0.19	11.35	2050	70	Ancient Iron Age	Gabon	Issemeyo 4-19	2006 - Archéologie de sauvetage sur la route Médoumane Lalara. Vallée de l’Okano - Gabon - Libreville, WCS Editions
Beta-202220	0.15	11.17	2060	80	Ancient Iron Age	Gabon	Ebel Alembe 1-2	2006 - Archéologie de sauvetage sur la route Médoumane Lalara. Vallée de l’Okano - Gabon - Libreville, WCS Editions
Beta-202229	0.19	11.35	2060	70	Ancient Iron Age	Gabon	Issemeyo 4-2	2006 - Archéologie de sauvetage sur la route Médoumane Lalara. Vallée de l’Okano - Gabon - Libreville, WCS Editions
Beta-17045	-1.5556	13.1806	2070	70	Ancient Iron Age	Gabon	Moanda 2	1995 - Gabon : 100 000 ans d'Histoire - Centre Culturel Français Saint-Exupery, éd. Sépia.
Beta-31534	3.9044	11.5003	2110	60	Ancient Iron Age	Cameroon	Oliga	1998 - Larchéologie de l'Âge du Fer au Cameroun Méridional - in: Delneuf M., Essomba J.-M., Froment A. (ed.), Paléo-anthropologie en Afrique centrale. Un bilan de l'archéologie au Cameroun, L'Harmattan, Paris, 233-247.
Beta-32228	3.9044	11.5003	2150	80	Ancient Iron Age	Cameroon	Oliga	1998 - Larchéologie de l'Âge du Fer au Cameroun Méridional - in: Delneuf M., Essomba J.-M., Froment A. (ed.), Paléo-anthropologie en Afrique centrale. Un bilan de l'archéologie au Cameroun, L'Harmattan, Paris, 233-247.
Ly-4976	3.9044	11.5003	2150	60	Ancient Iron Age	Cameroon	Oliga	1998 - Larchéologie de l'Âge du Fer au Cameroun Méridional - in: Delneuf M., Essomba J.-M., Froment A. (ed.), Paléo-anthropologie en Afrique centrale. Un bilan de l'archéologie au Cameroun, L'Harmattan, Paris, 233-247.
Beta-202222	0.15	11.17	2170	60	Ancient Iron Age	Gabon	Ebel Alembe 2-2	2006 - Archéologie de sauvetage sur la route Médoumane Lalara. Vallée de l’Okano - Gabon - Libreville, WCS Editions
Ly-4977	3.9044	11.5003	2185	110	Ancient Iron Age	Cameroon	Oliga	1998 - Larchéologie de l'Âge du Fer au Cameroun Méridional - in: Delneuf M., Essomba J.-M., Froment A. (ed.), Paléo-anthropologie en Afrique centrale. Un bilan de l'archéologie au Cameroun, L'Harmattan, Paris, 233-247.
Beta-202226	0.19	11.35	2190	70	Ancient Iron Age	Gabon	Benguie	2006 - Archéologie de sauvetage sur la route Médoumane Lalara. Vallée de l’Okano - Gabon - Libreville, WCS Editions
Ly-9331	5.5	12	2235	45	Ancient Iron Age	Cameroon	Gba	2003 - Occupations humaines anciennes et dynamique forestière : approche croisée en plaine Tikar - In: Froment A., Guffroy J. (ed.) Peuplements anciens et actuels de des forêts tropicales IRD Editions, p 127-156.
Beta-156381	2.8967	9.9058	2240	90	Ancient Iron Age	Cameroon	Bwambé	2002 - Inventaire des sites archéologiques de Kribi à Campo: étude préliminaire des sites Malongo 1, Nlendé-Dibé et Boussibiliga - Mémoire de Maîtrise, Université de Yaoundé 1.
Beta-202219	0.15	11.17	2310	60	Ancient Iron Age	Gabon	Ebel Alembe 1-1	2006 - Archéologie de sauvetage sur la route Médoumane Lalara. Vallée de l’Okano - Gabon - Libreville, WCS Editions
Beta-202221	0.15	11.17	2320	60	Ancient Iron Age	Gabon	Ebel Alembe 1-4	2006 - Archéologie de sauvetage sur la route Médoumane Lalara. Vallée de l’Okano - Gabon - Libreville, WCS Editions
Ly-957	5.5	12	2335	55	Ancient Iron Age	Cameroon	Ngoumé Pk 36	2003 - Occupations humaines anciennes et dynamique forestière : approche croisée en plaine Tikar - In: Froment A., Guffroy J. (ed.) Peuplements anciens et actuels de des forêts tropicales IRD Editions, p 127-156.
Beta-202227	0.2	11.38	2340	70	Ancient Iron Age	Gabon	Viafé 5-1	2006 - Archéologie de sauvetage sur la route Médoumane Lalara. Vallée de l’Okano - Gabon - Libreville, WCS Editions
Ly-5203	4.2667	11.2167	2370	65	Ancient Iron Age	Cameroon	Avoh	1998 - Recherches archéologiques au Cameroun méridional: résultats des prospections et hypothèses sur les phases de peuplement - In: Delneuf M., Essomba J.-M., Froment A., ed., Paléo-anthropologie en Afrique centrale. Un bilan de l'archéologie au Cameroun, L'Harmattan, p. 213-224.
Ly-4978	3.9044	11.5003	2380	110	Ancient Iron Age	Cameroon	Oliga	1998 - Larchéologie de l'Âge du Fer au Cameroun Méridional - in: Delneuf M., Essomba J.-M., Froment A. (ed.), Paléo-anthropologie en Afrique centrale. Un bilan de l'archéologie au Cameroun, L'Harmattan, Paris, 233-247.
OBDY-1680	5.5083	11.4167	2420	40	Ancient Iron Age	Cameroon	Ngoume Pk 35	1996 - New archaeological datas of human way of life in the forest-savannah ecotone of Central Cameroun during the last three millenaries - in: The Impact of past human activities upon Africa's natural environment. Coll. SAFA, Poznan.
Beta-202225	0.19	11.35	2450	50	Ancient Iron Age	Gabon	Issemeyo 7-1	2006 - Archéologie de sauvetage sur la route Médoumane Lalara. Vallée de l’Okano - Gabon - Libreville, WCS Editions
OBDY-1671	5.5083	11.4167	2500	75	Ancient Iron Age	Cameroon	Ngoume Pk 35	1996 - New archaeological datas of human way of life in the forest-savannah ecotone of Central Cameroun during the last three millenaries - in: The Impact of past human activities upon Africa's natural environment. Coll. SAFA, Poznan
Beta-31411	3.9044	11.5003	2710	130	Ancient Iron Age	Cameroon	Oliga	1998 - Larchéologie de l'Âge du Fer au Cameroun Méridional - in: Delneuf M., Essomba J.-M., Froment A. (ed.), Paléo-anthropologie en Afrique centrale. Un bilan de l'archéologie au Cameroun, L'Harmattan, Paris, 233-247
Beta-31410	3.9044	11.5003	2810	100	Ancient Iron Age	Cameroon	Oliga	1998 - Larchéologie de l'Âge du Fer au Cameroun Méridional - in: Delneuf M., Essomba J.-M., Froment A. (ed.), Paléo-anthropologie en Afrique centrale. Un bilan de l'archéologie au Cameroun, L'Harmattan, Paris, 233-247
Beta-31414	3.9044	11.5003	2820	70	Ancient Iron Age	Cameroon	Oliga	1998 - Larchéologie de l'Âge du Fer au Cameroun Méridional - in: Delneuf M., Essomba J.-M., Froment A. (ed.), Paléo-anthropologie en Afrique centrale. Un bilan de l'archéologie au Cameroun, L'Harmattan, Paris, 233-247
KIA-33061	2.4678	11.1678	1808	25	Ancient Iron Age	Cameroon	Akonétye	2008 - On the Early Iron Age in Southern Cameroon: the sites of Akonetye - Journal of African Archaeology, 6 (2): 183-202.
KIA-33064	2.4678	11.1678	1855	24	Ancient Iron Age	Cameroon	Akonétye	2008 - On the Early Iron Age in Southern Cameroon: the sites of Akonetye - Journal of African Archaeology, 6 (2): 183-202.
KIA-33063	2.4678	11.1678	1885	25	Ancient Iron Age	Cameroon	Akonétye	2008 - On the Early Iron Age in Southern Cameroon: the sites of Akonetye - Journal of African Archaeology, 6 (2): 183-202.
KIA-33062	2.4678	11.1678	1924	26	Ancient Iron Age	Cameroon	Akonétye	2008 - On the Early Iron Age in Southern Cameroon: the sites of Akonetye - Journal of African Archaeology, 6 (2): 183-202.
Gif-10438	-0.1278	11.5889	4500	50	Ancient Iron Age	Gabon	Okanda 5	2001 - Archéologie du peuplement Holocène de la réserve de faune de la Lopé - Gabon, Thèse de Doctorat, Université Libre de Bruxelles
GrN-14005	-0.7667	19.6667	2440	150	Neolithic	DRC	Boso Njafo	1993 - Central Africa and the archaeology of the equatorial rainforest : reflections on some major topics - In: Shaw T., Sinclair P., Andah B., Okpoko A., eds, The archaeology of Africa : food, metals and towns, Routledge, London, p. 289-329.
KIA-29601	2.5444	11.7069	2286	30	Ancient Iron Age	Cameroon	Abang Minko'o	2006 - Pits, graves, and grains : archaeological and archaeobotanical research in southern Cameroon - Journal of African Archaeology, 4, 2: 273-298.
Hv-12851	3.9333	11.5167	2215	105	Ancient Iron Age	Cameroon	Okolo	1992 - A propos des céramiques de Mimboman et d'Okolo - In: Essomba J.-M. Ed. L'archéologie au Cameroun : Actes du premier colloque international de Yaoundé (6-9 janvier 1986), Karthala, p 215-227.
Lv-1605	3.9333	11.5167	2320	70	Ancient Iron Age	Cameroon	Okolo	1992 - Les fosses d'Okolo (Sud Cameroun). Fouilles et axes de recherches - Nyame Akuma, 38: 7-13
Hv-12852	3.9333	11.5167	2325	135	Ancient Iron Age	Cameroon	Okolo	1992 - Les fosses d'Okolo (Sud Cameroun). Fouilles et axes de recherches - Nyame Akuma, 38: 7-13
Lv-1471	-5.167	14.008	2110	55	Neolithic	DRC	Sakuzi	1986 - The Ngovo group: an industry with polished stone tools and pottery in lower Zaïre - The African Archaeological Review, 4: 103-133.
Gif-7250	0.5	9.3833	34600	1500	Stone Age	Gabon	Sablieres	1986 - recherches recentes sur le paleoenvironnement et l'archeologie au Gabon: 1982-1985 - L'Anthropologie, 90 (2), 201-216
Gif-5435	-4.2833	15.2667	6899	160	LSA	DRC	Bacongo	1985 - Recent Archaeological Research and Dates from Central Africa - The Journal of African History, 26: 129-148
Erl-12254	3.392	13.855	2560	40	LSA	Cameroon	Bagofit	1985 - Les datations radiométriques du quaternaire de la République populaire du Congo
Hv-12614	-0.822	19.788	2665	110	LSA	DRC	Imbonga	1987 - Imbonga and Batalimo: ceramic evidence for early settlement of the equatorial rain forest. Afr Archaeol Rev 5, 129–145 (1987). https://doi.org/10.1007/BF01117088
Hv-12611	-1.355	20.379	2695	160	LSA	DRC	Wafanya	1995 - Studien zur Archäologie des zentralafrikanischen Regenwaldes: Die Keramik des inneren Zaire-Beckens und ihre Stellung im Kontext der Bantu-Expansion. (With comprehensive English Summary.) Africa Praehistorica 6. Cologne: Heinrich-Barth-Institut.
Hv-12207	-0.822	19.788	2860	2860	LSA	DRC	Imbonga	1995 - Studien zur Archäologie des zentralafrikanischen Regenwaldes: Die Keramik des inneren Zaire-Beckens und ihre Stellung im Kontext der Bantu-Expansion. (With comprehensive English Summary.) Africa Praehistorica 6. Cologne: Heinrich-Barth-Institut.
Hv-11576	-0.822	19.788	2900	2900	LSA	DRC	Imbonga	1987 - Imbonga and Batalimo: ceramic evidence for early settlement of the equatorial rain forest. Afr Archaeol Rev 5, 129–145 (1987). https://doi.org/10.1007/BF01117088
Hv-12612	-1.355	20.379	3305	250	LSA	DRC	Wafanya	1995 - Studien zur Archäologie des zentralafrikanischen Regenwaldes: Die Keramik des inneren Zaire-Beckens und ihre Stellung im Kontext der Bantu-Expansion. (With comprehensive English Summary.) Africa Praehistorica 6. Cologne: Heinrich-Barth-Institut.
Hv-12627	-0.114	18.698	3485	220	LSA	DRC	Bokuma	1987 - Imbonga and Batalimo: ceramic evidence for early settlement of the equatorial rain forest. Afr Archaeol Rev 5, 129–145 (1987). https://doi.org/10.1007/BF01117088
Gif-5221	-1.833	15.833	3540	100	LSA	ROC	Gamboma	1985 - Les datations radiométriques du quaternaire de la République populaire du Congo
Gif-9379	0.3222	9.3478	290	50	Recent Iron Age	Gabon	Rivière Denis 1	1995 - Gabon : 100 000 ans d'Histoire - Centre Culturel Français Saint-Exupery, éd. Sépia.
Gif-5666	6.35	15.98	650	60	Recent Iron Age	CAR	Toala	1983 - Le site archéologique de l'île de Toala sur le haut Ouham (République centrafricaine) Néolithique et âge du fer - L'Anthropologie, 407, 1: 113-133.
Gif-6311	-4.2667	15.2333	7400	110	LSA	ROC	Orstom	1985 - Recent Archaeological Research and Dates from Central Africa - The Journal of African History, 26: 129-148
Alpha 1876	11.1	14.1	1310	70	Ancient Iron Age	Cameroon	Mehe Djiddere	1992 - The Mandara archaeological project: preliminary results of the 1984 season - in: Essomba J.-M. (éd.), L'archéologie au Cameroun, Karthala, Paris, 247-262.
AMS-032082	4.975	15.7	6072	34	LSA	CAR	Nangara-Komba	2021 - Hunter-gatherers on the basin’s edge: a preliminary look at Holocene human occupation of Nangara-Komba Shelter, Central African Republic. Azania: Archaeological Research in Africa, 56(1), 4-33.
AMS-032084	4.975	15.7	2991	31	LSA	CAR	Nangara-Komba	2021 - Hunter-gatherers on the basin’s edge: a preliminary look at Holocene human occupation of Nangara-Komba Shelter, Central African Republic. Azania: Archaeological Research in Africa, 56(1), 4-33.
AMS-032085	4.975	15.7	5019	38	LSA	CAR	Nangara-Komba	2021 - Hunter-gatherers on the basin’s edge: a preliminary look at Holocene human occupation of Nangara-Komba Shelter, Central African Republic. Azania: Archaeological Research in Africa, 56(1), 4-33.
AMS-032086	4.975	15.7	5824	36	LSA	CAR	Nangara-Komba	2021 - Hunter-gatherers on the basin’s edge: a preliminary look at Holocene human occupation of Nangara-Komba Shelter, Central African Republic. Azania: Archaeological Research in Africa, 56(1), 4-33.
AMS-032088	4.975	15.7	3082	37	LSA	CAR	Nangara-Komba	2021 - Hunter-gatherers on the basin’s edge: a preliminary look at Holocene human occupation of Nangara-Komba Shelter, Central African Republic. Azania: Archaeological Research in Africa, 56(1), 4-33.
AMS-032090	4.975	15.7	6099	34	LSA	CAR	Nangara-Komba	2021 - Hunter-gatherers on the basin’s edge: a preliminary look at Holocene human occupation of Nangara-Komba Shelter, Central African Republic. Azania: Archaeological Research in Africa, 56(1), 4-33.
AMS-037359	4.975	15.7	2351	28	LSA	CAR	Nangara-Komba	2021 - Hunter-gatherers on the basin’s edge: a preliminary look at Holocene human occupation of Nangara-Komba Shelter, Central African Republic. Azania: Archaeological Research in Africa, 56(1), 4-33.
AMS-037361	4.975	15.7	2830	26	LSA	CAR	Nangara-Komba	2021 - Hunter-gatherers on the basin’s edge: a preliminary look at Holocene human occupation of Nangara-Komba Shelter, Central African Republic. Azania: Archaeological Research in Africa, 56(1), 4-33.
AMS-037364	4.975	15.7	4963	28	LSA	CAR	Nangara-Komba	2021 - Hunter-gatherers on the basin’s edge: a preliminary look at Holocene human occupation of Nangara-Komba Shelter, Central African Republic. Azania: Archaeological Research in Africa, 56(1), 4-33.
AMS-037365	4.975	15.7	5750	31	LSA	CAR	Nangara-Komba	2021 - Hunter-gatherers on the basin’s edge: a preliminary look at Holocene human occupation of Nangara-Komba Shelter, Central African Republic. Azania: Archaeological Research in Africa, 56(1), 4-33.
Beta-20060	-2.2333	11.3333	6450	80	LSA	Gabon	Ndende	1990 - Les industries préhistoriques du Gabon (Middle Stone Age et Late Stone Age). Paysages quaternaires de l’Afrique centrale Atlantique. Paris: Orstom. p, 393-405.
Beta-22051	-0.4	29.3	20610	530	LSA	DRC	Ishango 14	2002 - Human responses to changing environments in Central Africa between 40,000 and 12,000 BP. Journal of World Prehistory, 16(3), 197-235.
Beta-53553	0.1	9.7	18020	80	LSA	Gabon	Remboué 1	2001 - Archéologie du peuplement Holocène de la réserve de faune de la Lopé - Gabon, Thèse de Doctorat, Université Libre de Bruxelles
Gif-460	-3.905	14.502	3930	200	LSA	ROC	Bitorri 14	1970 - La grotte de Bitorri au Congo-Brazzaville. ORSTOM.
Hv-11576	-0.822	19.788	3775	105	LSA	DRC	Imbonga	1985 - Recent archaeological research and dates from Central Africa. The Journal of African History, 26(2-3), 129-148.
Lv-162	-4.4142	15.3308	5750	110		DRC	Kinhasa Plain	1982 - The Stone Age in the north and east. The archaeology of Central Africa, 27-40.
Poz-60770	-5.0407	15.014	9470	50	Stone Age	DRC	Ngongo Mbata	2015 - Archaeological research on the Kongo kingdom in the Lower Congo region of Central Africa.
