# Supplementary material for: Population interconnectivity over the past 120,000 years explains distribution and diversity of Central African hunter-gatherers
Source: Proc Natl Acad Sci U S A. 2022 May 17;119(21):e2113936119. doi: 10.1073/pnas.2113936119 (PMC9173804; doi:10.1073/pnas.2113936119)
Supplement: Supplementary File [file pnas.2113936119.sd04.csv]

Latitude	Longitude	Date_BP	SE	Date_1000	Chronoculture	Associated_lithics	Assoc_pottery?	Country	Site name
-1.333	15.533	2960	100	3000	LSA	0	0	ROC	Abala
6.11	10.42	5565	120	6000	LSA	1	0	DRC	Abeke
2.4	10.05	3650	70	4000	LSA	1	0	Cameroon	Akok Benyat 1
2.396	10.071	1070	60	1000	Stone Age	1	0	Cameroon	Akok Benyat 2
-4.2833	15.2667	6899	160	7000	LSA	1	0	DRC	Bacongo
-4.21	15.17	12230	250	12000	LSA	1	0	DRC	Basoko
-4.53	15.151	15080	480	15000	Lupemban	1	0	DRC	Belgika
2.998	10.021	2550	60	3000	LSA	1	1	Cameroon	Bissiang
-3.5	14.3	4030	200	4000	LSA	1	0	ROC	Bitorri
-1.028	15.359	2660	100	3000	LSA	0	0	ROC	Boundji
-1	15.5167	18100	400	18000	Lupemban	1	0	ROC	Boundji
-4.113	15.12	7690	70	8000	LSA	1	0	ROC	Case Barnier II
-5.2833	14.8667	8120	460	8000	LSA	1	0	DRC	Dimba
-5.2833	14.8667	20000	650	20000	Lupemban	1	0	DRC	Dimba
-3.55	14.55	2680	50	3000	LSA	1	0	Gabon	Galintsoa
-1.833	15.833	3190	100	3000	LSA	0	0	ROC	Gamboma
-1.833	15.833	3540	100	4000	LSA	0	0	ROC	Gamboma
-4.13	15.9	11500	160	12000	LSA	1	0	ROC	Gangalingolo
-1.695	29.257	12450	350	12000	LSA	0	0	Rwanda	Gisenyi
-4.2833	15.2667	7830	50	8000	LSA	1	0	DRC	Gombe
-4.2833	15.2667	9675	40	10000	LSA	1	0	DRC	Gombe
-4.2833	15.2667	11450	60	11000	LSA	1	0	DRC	Gombe
-4.2833	15.2667	11880	120	12000	LSA	1	0	DRC	Gombe
-4.2833	15.2667	36400	580	36000	Lupemban	1	0	RDC	Gombe
-4.2833	15.2667	37450	650	37000	Lupemban	1	0	RDC	Gombe
-4.2833	15.2667	46500	1500	47000	Lupemban	1	0	RDC	Gombe
-4.34	11.65	2950	80	3000	LSA	1	0	ROC	Gray sand
-0.484	12.451	3900	70	4000	LSA	1	0	Gabon	Grotte Paouan
-0.4842	12.4515	5570	70	6000	LSA	1	0	Gabon	Grotte Paouan 1
-4.7	11.95	19900	700	20000	Lupemban	1	0	ROC	Hinda
-1.92	9.32	6300	60	6000	LSA	1	0	Gabon	Iguela
-1.9167	9.3167	3680	60	4000	LSA	1	0	Gabon	Iguela 2
-1.5	9.4986	3850	90	4000	LSA	1	0	Gabon	Ikengue 1
-1.5	9.4986	4830	290	5000	LSA	1	0	Gabon	Ikengue 1
-1.5	9.499	2550	120	3000	LSA	1	0	Gabon	Ikengue 1
-0.822	19.788	2860	2860	3000	LSA	0	1	DRC	Imbonga
-0.822	19.788	3775	105	4000	LSA	0	1	DRC	Imbonga
2.118	28.573	10015	55	10000	LSA	1	0	DRC	Isak Baite SW
-0.4	29.3	19870	240	20000	LSA	1	0	DRC	Ishango 11
-0.4	29.3	21000	500	21000	LSA	1	0	DRC	Ishango 11
-0.4	29.3	23760	385	24000	LSA	1	0	DRC	Ishango 11
-0.4	29.3	20610	530	21000	LSA	1	0	DRC	Ishango 14
1.34	28.51	3020	100	3000	LSA	0	0	DRC	Ituri
-10.24	25.09	3840	140	4000	LSA	1	0	DRC	Kamoa
-10	25.49	6025	70	6000	Stone Age	1	0	DRC	Kamoa
-4.2038	15.1245	9730	200	10000	LSA	1	0	DRC	Kinhasa Plain
-4.2038	15.1245	3870	90	4000	LSA	1	0	DRC	Kinsuka
-1.601	29.028	14000	600	14000	LSA	0	0	DRC	Kirotshe
-4.4142	15.3308	6280	130	6000	LSA	1	1	DRC	Kizenzu
-5.77	14.8	2985	95	3000	LSA	1	1	DRC	Kwimba
-2.2333	11.3333	5530	230	6000	LSA	1	0	Gabon	Lac Noir De Ndende
-2.2333	11.3333	7760	120	8000	LSA	1	0	Gabon	Lac Noir De Ndende
-0.1333	16.166	5720	110	6000	Stone Age	1	0	Gabon	Leledi 10
1.532	28.208	2790	70	3000	LSA	1	0	ROC	Lengbe
-0.2186	11.5875	6760	120	7000	LSA	1	0	Gabon	Lope 2
-0.2186	11.5875	7670	80	8000	LSA	1	0	Gabon	Lope 2
-0.2186	11.5875	9170	100	9000	LSA	1	0	Gabon	Lope 2
-0.2186	11.5875	10320	110	10000	LSA	1	0	Gabon	Lope 2
-4.85	14.49	13600	400	14000	LSA	1	0	ROC	Loukoko II
-0.0837	11.3134	40010	850	40000	Lupemban	1	0	Gabon	Maboue 5
1.737	28.811	1080	41	1000	LSA	1	0	DRC	Makubasi NW o.
1.737	28.811	18800	100	19000	LSA	1	0	DRC	Makubasi SE
-1.2653	10.6167	3890	140	4000	LSA	1	0	Gabon	Mandilou 2
2.118	28.573	715	45	1000	LSA	1	0	DRC	Matangai T.NW
0.1	29.44	16740	150	17000	LSA	1	0	DRC	Matupi
0.1	29.44	21210	400	21000	LSA	1	0	DRC	Matupi
0.1	29.44	33000	1900	33000	LSA	1	0	DRC	Matupi
6.0502	10.2035	9050	100	9000	LSA	1	0	Cameroon	Mbi Crater
6.0502	10.2035	18730	690	19000	Unspecified	1	0	Cameroon	Mbi Crater
-2.917	14.633	3660	100	4000	LSA	0	0	ROC	Mouambe
-3.9392	13.7172	6600	130	7000	LSA	1	0	ROC	Moussanda
4.975	15.7	2351	28	2000	LSA	1	1	CAR	Nangara-Komba
4.975	15.7	2830	26	3000	LSA	1	1	CAR	Nangara-Komba
4.975	15.7	4963	28	5000	LSA	1	0	CAR	Nangara-Komba
4.975	15.7	5750	31	6000	LSA	1	0	CAR	Nangara-Komba
-2.2333	11.3333	7180	220	7000	LSA	1	0	Gabon	Ndende
6.13	15.33	3010	220	3000	LSA	1	0	CAR	Ndio
6.13	15.33	3530	100	4000	LSA	1	0	CAR	Ndio
3.0631	10.2189	5490	70	5000	LSA	1	0	Cameroon	Ndtoua (Eca 068)
-5.0407	15.014	9470	50	9000	Stone Age	0	0	DRC	Ngongo Mbata
5.3092	9.7272	8930	40	9000	LSA	1	0	Cameroon	Njuinye
5.3092	9.7272	17800	180	18000	LSA	1	0	Cameroon	Njuinye
-4.25	13.7667	1990	90	2000	LSA	1	0	ROC	Ntadi Yomba
-4.25	13.7667	6890	160	7000	LSA	1	0	ROC	Ntadi Yomba
-3.33	15.124	3700	90	4000	LSA	1	0	ROC	Ntsimou
0.5333	9.35	6190	80	6000	LSA	1	0	Gabon	Nzogobeyok
3.8167	11.5	3265	165	3000	LSA	1	1	Cameroon	Obobogo
3.8167	11.5	6020	505	6000	LSA	1	1	Cameroon	Obobogo
0.4906	9.4125	5580	60	6000	LSA	1	0	Gabon	Okala 1
0.4906	9.4125	39690	670	40000	Stone Age	1	0	Gabon	Okala 1
-0.12	11.55	4500	50	5000	LSA	1	0	Gabon	Okanda 5
-4.2667	15.2333	7400	110	7000	LSA	1	0	ROC	Orstom
-0.587	11.533	2200	40	2000	LSA	1	0	Gabon	Oumoundo 4
-0.5	15.917	33800	800	34000	MSA	0	0	ROC	Owando
0.3333	9.4667	5040	130	5000	LSA	1	0	Gabon	Owendo
-1.117	15.95	31000	2200	31000	MSA	0	0	ROC	Oyo
-1.7	13.63	3250	80	3000	LSA	0	0	Gabon	Plateau de Mpassa
-4.2833	15.2667	4580	110	5000	LSA	1	0	ROC	Pointe Bacongo
-4.75	11.85	3860	130	4000	LSA	1	0	ROC	Pointe Noire
-4.75	11.85	4920	140	5000	LSA	1	0	ROC	Pointe Noire
0.1	9.7	18020	80	18000	LSA	0	0	Gabon	Remboué 1
0.32	9.35	4810	80	5000	LSA	1	1	Gabon	Riviere Denis 1
0.5	9.3833	4400	70	4000	LSA	1	1	Gabon	Sablieres
0.5	9.3833	4870	90	5000	LSA	1	1	Gabon	Sablieres
0.5	9.3833	7500	90	8000	LSA	1	0	Gabon	Sablieres
0.5	9.3833	34600	1500	35000	Stone Age	1	0	Gabon	Sablieres
-5.167	14.008	3510	55	4000	LSA	1	1	DRC	Sakuzi
5.85	10.0667	6070	340	6000	LSA	1	1	Cameroon	Shum Laka
5.85	10.0667	6870	80	7000	LSA	1	1	Cameroon	Shum Laka
5.85	10.0667	7790	80	8000	LSA	1	0	Cameroon	Shum Laka
5.85	10.0667	9880	100	10000	LSA	1	0	Cameroon	Shum Laka
5.85	10.0667	12800	110	13000	LSA	1	0	Cameroon	Shum Laka
5.85	10.0667	18040	100	18000	LSA	1	0	Cameroon	Shum Laka
5.85	10.0667	20260	180	20000	LSA	1	0	Cameroon	Shum Laka
5.85	10.0667	30300	1600	30000	LSA	1	0	Cameroon	Shum Laka
5.85	10.0667	31700	750	32000	LSA	1	0	Cameroon	Shum Laka
5.859	10.078	2940	60	3000	LSA	1	1	Cameroon	Shum Laka
2.118	28.573	6025	70	6000	LSA	1	0	DRC	Wataka G.E
